# Supplementary material for: Human adaptation and population differentiation in the light of ancient genomes
Source: Nat Commun. 2016 Mar 18;7:10775. doi: 10.1038/ncomms10775 (PMC4802047; doi:10.1038/ncomms10775)
Supplement: Supplementary Data 1 — DAnc results using present-day modern humans instead of Ust'-Ishim. DAnc analysis was performed for YRI as P1 and the European or East Asian populations as P2, and the ancient Ust'-Ishim genome was replaced with a single high-coverage genome from the B team presented in Meyer et al.11. We used all individuals of Asian or Oceanian ancestry (SS6004467...Dai, Asia; SS6004469...Han, Asia; SS6004472...Papuan, Oceania; SS6004477 and SS6004478, Australia, Oceania). The enrichment, the number of alleles in each tail, and the different confidence intervals are shown for (A) based on bootstrap or (B) based on a weighted block jackknife with 200kb genomic blocks; the significance of the bias between the two tails is indicated by asterisks (* < 0.05, ** < 0.01, and *** < 0.001). [file ncomms10775-s2.xls]

## Sheet: Tbl A Bootstrap
		EURASIAN tail					AFRICAN tail
		genic					genic
Pair	Sig. BS	Enrich.	#SNPs	CI95%	CI99%	CI99.9%	Enrich.	#SNPs	CI95%	CI99%	CI99.9%
dafYRI - dafCEU - SS6004467	**	1.41	296	1.3-1.52	1.27-1.55	1.24-1.58	1.17	1005	1.11-1.23	1.1-1.24	1.08-1.26
dafYRI - dafTSI - SS6004467	***	1.55	177	1.4-1.69	1.36-1.72	1.31-1.76	1.13	803	1.07-1.19	1.05-1.21	1.03-1.23
dafYRI - dafFIN - SS6004467	***	1.62	293	1.5-1.72	1.47-1.75	1.43-1.78	1.15	1110	1.09-1.2	1.08-1.21	1.06-1.23
dafYRI - dafGBR - SS6004467	***	1.55	253	1.42-1.67	1.39-1.69	1.35-1.72	1.12	916	1.06-1.18	1.05-1.2	1.03-1.21
dafYRI - dafCHB - SS6004467	***	1.97	366	1.88-2.03	1.86-2.05	1.83-2.06	1.12	3805	1.09-1.15	1.08-1.15	1.07-1.16
dafYRI - dafJPT - SS6004467	NS	1.14	93	0.96-1.33	0.91-1.38	0.86-1.43	1.11	3728	1.08-1.14	1.07-1.14	1.06-1.15
dafYRI - dafCHS - SS6004467	*	1.28	82	1.06-1.48	1.01-1.53	0.95-1.58	1.1	3763	1.07-1.13	1.06-1.14	1.06-1.14
dafYRI - dafCEU - SS6004469	**	1.38	290	1.26-1.49	1.24-1.52	1.2-1.55	1.14	900	1.08-1.2	1.07-1.22	1.05-1.24
dafYRI - dafTSI - SS6004469	***	1.52	200	1.37-1.65	1.34-1.68	1.29-1.71	1.15	828	1.09-1.22	1.08-1.23	1.06-1.25
dafYRI - dafFIN - SS6004469	***	1.46	265	1.34-1.58	1.31-1.6	1.27-1.64	1.15	1046	1.1-1.21	1.08-1.22	1.07-1.24
dafYRI - dafGBR - SS6004469	*	1.32	228	1.19-1.44	1.16-1.47	1.12-1.5	1.17	883	1.1-1.23	1.09-1.24	1.07-1.26
dafYRI - dafCHB - SS6004469	**	0.83	78	0.67-1.01	0.63-1.05	0.58-1.1	1.16	4191	1.13-1.19	1.12-1.19	1.12-1.2
dafYRI - dafJPT - SS6004469	NS	1.08	86	0.89-1.27	0.85-1.32	0.79-1.37	1.13	3913	1.1-1.16	1.1-1.17	1.09-1.18
dafYRI - dafCHS - SS6004469	***	0.48	32	0.32-0.68	0.29-0.73	0.25-0.79	1.11	3882	1.08-1.14	1.08-1.15	1.07-1.16
dafYRI - dafCEU - SS6004472	*	1.32	372	1.22-1.42	1.19-1.44	1.16-1.47	1.13	906	1.07-1.19	1.05-1.2	1.03-1.22
dafYRI - dafTSI - SS6004472	***	1.37	293	1.26-1.48	1.23-1.51	1.2-1.54	1.05	658	0.99-1.12	0.97-1.14	0.95-1.16
dafYRI - dafFIN - SS6004472	NS	1.31	357	1.2-1.4	1.18-1.43	1.15-1.46	1.17	1002	1.11-1.23	1.1-1.24	1.08-1.26
dafYRI - dafGBR - SS6004472	**	1.39	280	1.27-1.5	1.24-1.53	1.21-1.56	1.16	859	1.1-1.22	1.08-1.24	1.06-1.25
dafYRI - dafCHB - SS6004472	NS	1.18	897	1.12-1.24	1.11-1.26	1.09-1.28	1.14	2929	1.11-1.18	1.1-1.18	1.09-1.19
dafYRI - dafJPT - SS6004472	***	0.89	610	0.83-0.95	0.81-0.97	0.79-0.99	1.19	3020	1.15-1.22	1.14-1.23	1.13-1.24
dafYRI - dafCHS - SS6004472	***	0.94	645	0.88-1.01	0.86-1.02	0.84-1.04	1.16	2929	1.12-1.19	1.12-1.2	1.11-1.21
dafYRI - dafCEU - SS6004477	*	1.4	344	1.3-1.51	1.27-1.53	1.24-1.56	1.17	895	1.11-1.23	1.1-1.25	1.08-1.27
dafYRI - dafTSI - SS6004477	NS	1.28	239	1.15-1.4	1.12-1.43	1.09-1.46	1.17	766	1.1-1.23	1.08-1.25	1.07-1.27
dafYRI - dafFIN - SS6004477	NS	1.17	335	1.07-1.27	1.04-1.29	1.01-1.32	1.2	992	1.15-1.26	1.13-1.28	1.11-1.29
dafYRI - dafGBR - SS6004477	NS	1.24	247	1.12-1.35	1.09-1.38	1.05-1.42	1.18	878	1.12-1.24	1.1-1.26	1.09-1.28
dafYRI - dafCHB - SS6004477	**	1.06	604	0.99-1.13	0.97-1.15	0.95-1.17	1.21	3146	1.18-1.24	1.17-1.25	1.16-1.26
dafYRI - dafJPT - SS6004477	***	0.96	614	0.9-1.03	0.88-1.04	0.86-1.06	1.15	2837	1.12-1.19	1.11-1.2	1.1-1.21
dafYRI - dafCHS - SS6004477	***	0.94	589	0.88-1.01	0.86-1.03	0.84-1.05	1.15	2843	1.12-1.18	1.11-1.19	1.1-1.2
dafYRI - dafCEU - SS6004478	NS	1.17	325	1.07-1.27	1.04-1.29	1.01-1.32	1.24	968	1.18-1.3	1.16-1.31	1.15-1.33
dafYRI - dafTSI - SS6004478	NS	1.25	245	1.13-1.37	1.1-1.4	1.06-1.43	1.2	774	1.13-1.26	1.11-1.28	1.09-1.3
dafYRI - dafFIN - SS6004478	NS	1.1	279	0.99-1.2	0.97-1.23	0.93-1.26	1.22	1077	1.16-1.28	1.15-1.29	1.13-1.31
dafYRI - dafGBR - SS6004478	NS	1.19	256	1.07-1.3	1.04-1.33	1.01-1.36	1.24	923	1.18-1.3	1.16-1.32	1.15-1.33
dafYRI - dafCHB - SS6004478	NS	1.24	749	1.17-1.3	1.15-1.32	1.13-1.34	1.17	3155	1.13-1.2	1.13-1.21	1.12-1.22
dafYRI - dafJPT - SS6004478	NS	1.11	618	1.04-1.18	1.02-1.2	1-1.22	1.14	2953	1.11-1.17	1.1-1.18	1.09-1.19
dafYRI - dafCHS - SS6004478	NS	1.16	706	1.09-1.23	1.08-1.25	1.06-1.27	1.1	2811	1.06-1.13	1.06-1.14	1.05-1.15

## Sheet: Tbl B Jackknife
		EURASIAN tail					AFRICAN tail
		genic					genic
Pair	Sig. JK	Enrich.	#SNPs	CI95%	CI99%	CI99.9%	Enrich.	#SNPs	CI95%	CI99%	CI99.9%
YRI - CEU - SS6004467	NS	1.43	244	1.24-1.61	1.18-1.67	1.11-1.74	1.16	785	1.07-1.26	1.04-1.29	1.01-1.32
YRI - TSI - SS6004467	**	1.59	144	1.39-1.79	1.32-1.85	1.25-1.93	1.12	633	1.02-1.23	0.99-1.26	0.95-1.3
YRI - FIN - SS6004467	***	1.62	234	1.45-1.8	1.39-1.86	1.33-1.92	1.15	892	1.07-1.24	1.04-1.26	1.01-1.29
YRI - GBR - SS6004467	***	1.59	204	1.41-1.77	1.35-1.83	1.29-1.89	1.12	718	1.03-1.22	1-1.25	0.96-1.28
YRI - CHB - SS6004467	***	1.97	302	1.81-2.14	1.76-2.19	1.7-2.25	1.11	2947	1.06-1.16	1.04-1.18	1.02-1.2
YRI - JPT - SS6004467	NS	1.12	71	0.87-1.37	0.79-1.45	0.7-1.54	1.1	2909	1.05-1.16	1.04-1.17	1.02-1.19
YRI - CHS - SS6004467	NS	1.33	68	1.07-1.59	0.98-1.67	0.89-1.76	1.09	2907	1.04-1.15	1.03-1.16	1.01-1.18
YRI - CEU - SS6004469	NS	1.39	237	1.21-1.56	1.16-1.62	1.09-1.68	1.13	707	1.03-1.22	1-1.25	0.97-1.29
YRI - TSI - SS6004469	*	1.52	160	1.32-1.71	1.26-1.78	1.18-1.85	1.15	652	1.04-1.25	1.01-1.28	0.97-1.32
YRI - FIN - SS6004469	*	1.47	218	1.28-1.66	1.22-1.72	1.15-1.79	1.15	829	1.06-1.23	1.03-1.26	1-1.29
YRI - GBR - SS6004469	NS	1.36	186	1.17-1.55	1.11-1.61	1.05-1.67	1.16	695	1.07-1.26	1.04-1.29	1-1.32
YRI - CHB - SS6004469	NS	0.85	63	0.52-1.18	0.42-1.28	0.3-1.4	1.15	3245	1.1-1.2	1.08-1.22	1.06-1.24
YRI - JPT - SS6004469	NS	1.06	64	0.76-1.35	0.67-1.44	0.56-1.55	1.12	3038	1.07-1.17	1.06-1.19	1.04-1.21
YRI - CHS - SS6004469	***	0.5	27	0.24-0.76	0.15-0.84	0.06-0.94	1.1	2984	1.05-1.15	1.03-1.17	1.02-1.19
YRI - CEU - SS6004472	NS	1.29	291	1.13-1.44	1.08-1.49	1.02-1.55	1.12	712	1.02-1.21	0.99-1.24	0.96-1.28
YRI - TSI - SS6004472	*	1.37	229	1.19-1.54	1.13-1.6	1.07-1.66	1.05	523	0.95-1.16	0.91-1.2	0.87-1.24
YRI - FIN - SS6004472	NS	1.31	279	1.15-1.46	1.1-1.51	1.04-1.57	1.16	805	1.08-1.25	1.05-1.28	1.02-1.31
YRI - GBR - SS6004472	*	1.41	224	1.25-1.56	1.21-1.61	1.15-1.67	1.15	676	1.06-1.25	1.03-1.28	0.99-1.32
YRI - CHB - SS6004472	NS	1.18	709	1.07-1.3	1.03-1.33	0.99-1.37	1.13	2256	1.07-1.19	1.05-1.21	1.03-1.24
YRI - JPT - SS6004472	***	0.89	479	0.78-0.99	0.75-1.03	0.71-1.07	1.18	2330	1.12-1.24	1.1-1.26	1.08-1.28
YRI - CHS - SS6004472	*	0.94	504	0.84-1.05	0.8-1.08	0.76-1.12	1.15	2256	1.09-1.21	1.07-1.23	1.05-1.25
YRI - CEU - SS6004477	NS	1.36	275	1.2-1.52	1.15-1.57	1.09-1.63	1.17	704	1.07-1.26	1.05-1.29	1.01-1.33
YRI - TSI - SS6004477	NS	1.25	193	1.05-1.45	0.99-1.51	0.92-1.58	1.16	607	1.05-1.27	1.02-1.3	0.98-1.34
YRI - FIN - SS6004477	NS	1.17	271	1.01-1.33	0.96-1.38	0.91-1.43	1.2	795	1.11-1.29	1.08-1.32	1.04-1.35
YRI - GBR - SS6004477	NS	1.26	205	1.08-1.43	1.03-1.49	0.97-1.55	1.17	684	1.08-1.27	1.05-1.3	1.01-1.33
YRI - CHB - SS6004477	NS	1.04	462	0.92-1.15	0.88-1.19	0.84-1.23	1.2	2446	1.14-1.26	1.12-1.28	1.1-1.31
YRI - JPT - SS6004477	*	0.95	470	0.84-1.06	0.8-1.1	0.76-1.14	1.14	2200	1.08-1.21	1.06-1.22	1.04-1.25
YRI - CHS - SS6004477	*	0.93	452	0.81-1.05	0.78-1.08	0.73-1.13	1.14	2193	1.08-1.2	1.06-1.22	1.04-1.24
YRI - CEU - SS6004478	NS	1.16	257	0.99-1.32	0.94-1.37	0.88-1.43	1.23	755	1.14-1.33	1.11-1.36	1.08-1.39
YRI - TSI - SS6004478	NS	1.26	186	1.06-1.46	0.99-1.52	0.92-1.59	1.18	606	1.08-1.29	1.05-1.32	1.01-1.36
YRI - FIN - SS6004478	NS	1.13	221	0.97-1.28	0.92-1.33	0.86-1.39	1.21	854	1.12-1.3	1.09-1.32	1.06-1.36
YRI - GBR - SS6004478	NS	1.2	203	1.03-1.36	0.98-1.41	0.92-1.47	1.23	719	1.14-1.33	1.11-1.36	1.07-1.39
YRI - CHB - SS6004478	NS	1.24	588	1.12-1.36	1.09-1.39	1.05-1.44	1.17	2469	1.1-1.23	1.08-1.25	1.06-1.27
YRI - JPT - SS6004478	NS	1.12	497	1.01-1.24	0.97-1.28	0.93-1.32	1.14	2290	1.07-1.2	1.05-1.22	1.03-1.24
YRI - CHS - SS6004478	NS	1.18	564	1.07-1.3	1.03-1.34	0.99-1.38	1.1	2176	1.03-1.16	1.02-1.18	0.99-1.2
