# Supplementary material for: Human adaptation and population differentiation in the light of ancient genomes
Source: Nat Commun. 2016 Mar 18;7:10775. doi: 10.1038/ncomms10775 (PMC4802047; doi:10.1038/ncomms10775)
Supplement: Supplementary Data 2 — List of genic alleles in the DAnc European tail. Union of alleles in the tails of all European DAnc (YRI, P2, Ust'-Ishim) distribution (P2: GBR, FIN, TSI, or CEU) including the genomic position (hg19), rs ID (dbSNP b138), and gene overlapping the SNP position. Table published alongside the manuscript as a tsv file. [file ncomms10775-s3.txt]

chr	pos_hg19	dbSNP_ID	gene_name
1	1194804	rs11804831	UBE2J2
1	1249187	rs12142199	CPSF3L
1	1323078	rs12729599	CCNL2
1	1329803	rs1240747	CCNL2
1	6427697	rs59383970	ACOT7
1	9068386	rs7530465	SLC2A7
1	109821511	rs602633	PSRC1
1	109822166	rs599839	PSRC1
1	158990412	rs856049	IFI16
1	159001521	rs856054	IFI16
1	159012646	.	IFI16
1	220050460	rs970155	SLC30A10
2	29981286	rs2631941	ALK
2	29986208	rs2631946	ALK
2	29986534	rs2631947	ALK
2	38336145	rs2516276	CYP1B1
2	38338031	rs11124634	CYP1B1
2	69270066	rs4371390	ANTXR1
2	69287943	rs4315565	ANTXR1
2	74498909	rs10169443	RP11-287D1.3
2	74498909	rs10169443	SLC4A5
2	74515897	rs7575147	RP11-287D1.3
2	74515897	rs7575147	SLC4A5
2	74531420	rs9309483	RP11-287D1.3
2	74531420	rs9309483	SLC4A5
2	74537700	rs2109355	RP11-287D1.3
2	74537700	rs2109355	SLC4A5
2	74542691	rs10185658	RP11-287D1.3
2	74542691	rs10185658	SLC4A5
2	74544125	rs11126430	RP11-287D1.3
2	74544125	rs11126430	SLC4A5
2	74559414	rs13427762	RP11-287D1.3
2	74559414	rs13427762	SLC4A5
2	74566298	rs6546902	RP11-287D1.3
2	74566298	rs6546902	SLC4A5
2	74641624	rs2240444	C2orf81
2	74654087	rs2268421	WDR54
2	74654087	rs2268421	RTKN
2	74681502	rs6746854	INO80B
2	74686329	rs2270016	INO80B
2	74686329	rs2270016	WBP1
2	74686329	rs2270016	MOGS
2	74692647	rs2284708	MOGS
2	74710491	rs6707475	CCDC142
2	74710491	rs6707475	TTC31
2	74722170	rs3755445	TTC31
2	74722224	rs3755446	TTC31
2	74735614	rs3806607	PCGF1
2	74740194	rs3755447	TLX2
2	74761422	rs6707302	HTRA2
2	74761422	rs6707302	LOXL3
2	74789700	rs11126435	M1AP
2	74824970	rs752070	M1AP
2	74864999	rs6739708	M1AP
2	74873381	rs6546917	M1AP
2	74896925	rs363607	SEMA4F
2	74899017	rs10200121	SEMA4F
2	74899807	rs3025991	SEMA4F
2	74905739	rs363610	SEMA4F
2	80664439	rs10195705	CTNNA2
2	80675112	rs17261573	CTNNA2
2	86331347	rs12714168	PTCD3
2	86331347	rs12714168	POLR1A
2	86342206	rs4832246	PTCD3
2	86350664	rs1025104	PTCD3
2	86352785	rs4618054	PTCD3
2	97631882	rs1257014	FAM178B
2	97631982	rs1257013	FAM178B
2	97635314	rs1257007	FAM178B
2	97643576	rs1796048	FAM178B
2	135859371	rs13413101	RAB3GAP1
2	135877562	rs1869829	RAB3GAP1
2	135911422	.	RAB3GAP1
2	135911422	.	ZRANB3
2	136022798	rs935613	ZRANB3
2	136398174	rs12619365	R3HDM1
2	136410299	rs10928542	R3HDM1
2	136416941	rs6755383	R3HDM1
2	136419961	rs1446584	R3HDM1
2	136422171	rs2034276	R3HDM1
2	136430866	rs313522	R3HDM1
2	136432103	rs313523	R3HDM1
2	136439090	rs313518	R3HDM1
2	136439517	rs313519	R3HDM1
2	136445526	rs313526	R3HDM1
2	136445869	rs313528	R3HDM1
2	136462441	rs7355359	R3HDM1
2	136499166	rs1438307	UBXN4
2	136502792	rs1438305	UBXN4
2	136539122	rs11684545	UBXN4
2	136550109	rs2082729	LCT
2	136553639	rs1011361	LCT
2	136569848	rs12988076	LCT
2	136575199	rs6719488	LCT
2	136583192	rs745500	LCT
2	136586958	rs10186843	LCT
2	136588478	rs10207652	LCT
2	136603276	rs3754686	MCM6
2	136608231	rs4954490	MCM6
2	136609975	rs4954493	MCM6
2	136633771	rs191079	MCM6
2	136670298	rs309168	DARS
2	136685228	rs309160	DARS
2	136740900	rs687670	DARS
2	137801299	rs10496763	THSD7B
2	215847177	rs4610055	ABCA12
2	218806748	rs3791902	TNS1
2	218811584	rs2373238	TNS1
2	218812081	rs3791896	TNS1
2	218815138	rs11676885	TNS1
2	218822007	rs3791889	TNS1
2	233162120	rs6738099	DIS3L2
3	25556201	rs1153590	RARB
3	25560037	rs1153595	RARB
3	25761959	rs2932016	NGLY1
3	25771579	rs1488989	NGLY1
3	25805030	rs2364593	NGLY1
3	25805300	rs2886127	NGLY1
3	25806449	rs1979608	NGLY1
3	25821649	rs2932013	NGLY1
3	25821753	rs2968177	NGLY1
3	25823540	rs1488994	OXSM
3	25823540	rs1488994	NGLY1
3	25834402	rs2035695	OXSM
3	25836263	rs9855280	OXSM
3	30868873	rs72849879	GADL1
3	46901654	rs1531136	MYL3
3	46902129	rs2227294	MYL3
3	46903094	rs3792558	MYL3
3	46906593	rs7633581	MYL3
3	46907435	rs3762795	MYL3
3	64267889	rs853267	PRICKLE2
3	71079420	rs7653129	FOXP1
3	71081585	rs9880362	FOXP1
3	71081796	rs9822461	FOXP1
3	71081818	rs9861314	FOXP1
3	71088268	rs6549374	FOXP1
3	71099541	rs1288978	FOXP1
3	114484372	rs7650845	ZBTB20
3	114497903	rs4626069	ZBTB20
3	114516282	rs10511338	ZBTB20
3	114534948	rs11720713	ZBTB20
3	114535594	rs9862058	ZBTB20
3	114535660	rs1032727	ZBTB20
3	118623414	rs4687959	IGSF11
3	118657082	rs12491833	IGSF11
3	118659679	rs9878706	IGSF11
3	118675196	rs6792805	IGSF11
3	118675526	rs9289117	IGSF11
3	118681862	rs6786886	IGSF11
3	129160988	rs9821282	IFT122
3	129180589	rs6789079	IFT122
3	129216122	rs6802395	IFT122
3	129216672	rs3774774	IFT122
3	129246414	rs2625954	RHO
3	129246799	rs2625955	RHO
3	129247551	rs7984	RHO
3	129251922	rs2855557	RHO
3	129253473	rs2855558	RHO
3	129263015	rs1872110	H1FOO
3	129264272	rs2625950	H1FOO
3	129265270	rs2625956	H1FOO
3	129265417	rs2625958	H1FOO
3	129267057	rs2625966	H1FOO
3	129401505	rs6780938	TMCC1
3	165488865	rs2686401	BCHE
3	165490468	rs2668202	BCHE
3	165493724	rs2668207	BCHE
3	165505274	rs1355537	BCHE
3	165505420	rs1355536	BCHE
3	188664510	rs12494043	TPRG1
3	188668165	rs3846193	TPRG1
3	188673778	rs6773920	TPRG1
3	188675732	rs4687010	TPRG1
3	188680198	rs16863809	TPRG1
3	188689614	rs710489	TPRG1
3	188694749	rs710493	TPRG1
3	188699330	rs710496	TPRG1
3	188703960	rs848976	TPRG1
4	21793807	rs12509804	KCNIP4
4	21793856	rs4328900	KCNIP4
4	21793965	rs4260532	KCNIP4
4	72066287	rs11937524	SLC4A4
4	72083374	rs7689609	SLC4A4
4	72135358	rs1840086	SLC4A4
4	110357878	rs10000545	SEC24B
4	110370867	rs13123618	SEC24B
4	110377839	rs1509314	SEC24B
4	110386036	rs7440570	SEC24B
4	110388034	rs9985632	SEC24B
4	110396819	rs11942291	SEC24B
4	110397970	rs11930655	SEC24B
4	110414267	rs6835683	SEC24B
4	110418988	rs7675602	SEC24B
4	110420795	rs6841198	SEC24B
4	110427999	rs9999570	SEC24B
4	110429433	rs12643055	SEC24B
4	110431916	rs7679836	SEC24B
4	110446199	rs6812469	SEC24B
4	110451678	rs9994676	SEC24B
4	124087773	rs216101	SPATA5
4	124087900	rs303108	SPATA5
4	124134709	rs160056	SPATA5
4	140814238	rs13118868	MAML3
4	184852809	rs6834333	STOX2
4	184856147	rs7673104	STOX2
5	14478324	rs32529	TRIO
5	33948589	rs35395	SLC45A2
5	33951116	rs35397	SLC45A2
5	33951693	rs16891982	SLC45A2
5	33952106	rs185146	SLC45A2
5	33954880	rs35389	SLC45A2
5	33958959	rs28777	SLC45A2
5	33964210	rs183671	SLC45A2
5	36172105	rs166068	SKP2
5	36173899	rs37218	SKP2
5	36176874	rs40030	SKP2
5	36178293	rs42425	SKP2
5	75710783	rs4296785	IQGAP2
5	109636606	rs10478008	TMEM232
5	109640112	rs10478009	TMEM232
5	109796586	rs313609	TMEM232
5	110052499	rs2443513	TMEM232
5	132041436	rs3798132	KIF3A
5	132074695	rs57586624	KIF3A
5	132074890	rs7717322	KIF3A
5	132083458	rs803056	CCNI2
5	132086817	rs708461	CCNI2
5	132086817	rs708461	SEPT8
5	132090828	rs12188656	CCNI2
5	132090828	rs12188656	SEPT8
5	132093649	rs30534	SEPT8
5	132094974	rs30533	SEPT8
5	132098420	rs30509	SEPT8
5	132099238	rs30508	SEPT8
5	132100472	rs30506	SEPT8
5	132103271	rs256875	SEPT8
5	132107051	rs402959	SEPT8
5	132107395	rs39855	SEPT8
5	132108026	rs30531	SEPT8
5	132109485	rs30529	SEPT8
5	132109619	rs30528	SEPT8
5	132109742	rs30527	SEPT8
5	132109966	rs30526	SEPT8
5	132110930	rs30524	SEPT8
5	132111043	rs30523	SEPT8
5	132111735	rs30520	SEPT8
5	132113511	rs30515	SEPT8
5	132115224	rs30513	SEPT8
5	132124826	rs256866	SEPT8
5	176241868	rs496431	UNC5A
5	176250836	rs521389	UNC5A
5	176251345	rs691236	UNC5A
5	176255003	rs691876	UNC5A
5	176255646	rs692843	UNC5A
5	177863083	rs6422347	COL23A1
5	177863091	rs6422348	COL23A1
5	177863270	rs6601237	COL23A1
5	177863575	rs6882668	COL23A1
5	177869688	rs7711430	COL23A1
6	4768691	rs395180	CDYL
6	34852891	rs57951780	UHRF1BP1
6	34852891	rs57951780	TAF11
6	34882394	rs7753949	ANKS1A
6	34904584	rs847851	ANKS1A
6	34927280	rs1535001	ANKS1A
6	34937472	rs847859	ANKS1A
6	34949451	rs3817473	ANKS1A
6	35117363	rs6923951	TCP11
6	35117399	rs1886243	TCP11
6	143400668	rs9386021	AIG1
6	143415418	rs4489173	AIG1
7	6255327	rs6463531	CYTH3
7	8532284	rs4725097	NXPH1
8	22273687	rs6558052	SLC39A14
8	121748105	rs7819104	SNTB1
8	134568952	rs16904950	ST3GAL1
8	139604284	rs4607616	COL22A1
8	139613626	rs11166828	COL22A1
8	139618050	rs4909809	COL22A1
9	16700514	rs10756782	BNC2
9	16703100	rs3861709	BNC2
9	16745514	rs7866023	BNC2
9	16749871	rs9987471	BNC2
9	16765339	rs11793056	BNC2
9	16769662	rs12344347	BNC2
9	16769943	rs12353453	BNC2
9	16776792	rs56343038	BNC2
9	16778859	rs11793537	BNC2
9	16792200	rs10962596	BNC2
9	16795286	rs10962599	BNC2
9	16795783	rs10962600	BNC2
9	16800341	rs2026804	BNC2
9	16800789	rs2026805	BNC2
9	16802118	rs12345910	BNC2
9	20347240	rs7862166	MLLT3
9	20348280	rs1548375	MLLT3
9	20353227	rs7037813	MLLT3
9	20354429	rs7854241	MLLT3
9	20354693	rs2301549	MLLT3
9	20354796	rs2301550	MLLT3
9	20357805	rs7866741	MLLT3
9	20357840	rs7867057	MLLT3
9	20361231	rs7847028	MLLT3
9	20363304	rs3764797	MLLT3
9	33244945	rs1890089	SPINK4
9	33290688	rs4879682	NFX1
9	33318588	rs3849903	NFX1
9	33335110	rs4879685	NFX1
9	74039166	rs1935338	TRPM3
9	125713526	rs10760260	RABGAP1
9	125719923	rs10818769	RABGAP1
9	125723227	rs9695700	RABGAP1
9	125723461	rs1449962	RABGAP1
9	125724054	rs10818771	RABGAP1
9	125724527	rs2192432	RABGAP1
9	125737523	rs618746	RABGAP1
9	125745042	rs9409266	RABGAP1
9	125747038	rs614274	RABGAP1
9	125748867	rs676805	RABGAP1
9	125760863	rs587364	RABGAP1
9	125761051	.	RABGAP1
9	125776428	rs623038	RABGAP1
9	125778647	rs653441	RABGAP1
9	125782399	rs620361	RABGAP1
9	125785417	rs2791439	RABGAP1
9	125800014	rs662117	RABGAP1
9	125802670	rs644490	RABGAP1
9	125805101	rs633222	RABGAP1
9	125805371	rs644712	RABGAP1
9	125807020	rs584048	RABGAP1
9	125817169	rs2211425	RABGAP1
9	125832879	rs803733	RABGAP1
9	125833669	rs700065	RABGAP1
9	125840114	rs700066	RABGAP1
9	125840177	rs700067	RABGAP1
9	125841334	rs700068	RABGAP1
9	125845209	rs700070	RABGAP1
9	125845307	rs700071	RABGAP1
9	125857032	rs783200	RABGAP1
9	125858594	rs700078	RABGAP1
9	125866772	rs9032	RABGAP1
9	125870466	rs700085	STRBP
9	125870663	rs700086	STRBP
9	125871538	rs700088	STRBP
9	125880929	rs700092	STRBP
9	125920376	rs803736	STRBP
9	125922265	rs700095	STRBP
9	125973394	rs2000243	STRBP
9	125973417	rs2000244	STRBP
9	125988218	rs2488465	STRBP
9	125991542	rs2153920	STRBP
9	126011273	rs6478600	STRBP
9	126012547	rs2416898	STRBP
9	126013023	rs7870805	STRBP
9	126015103	rs2416899	STRBP
9	126016504	rs4838036	STRBP
9	126018715	rs10985915	STRBP
9	126029070	rs4838037	STRBP
10	24110780	rs4237363	KIAA1217
10	24113876	rs12244794	KIAA1217
10	76787128	rs1551067	KAT6B
10	76800216	rs4746253	DUPD1
10	76804824	rs7901229	DUPD1
10	76812860	rs2395130	DUPD1
10	83642034	rs7919976	NRG3
10	102508135	rs6584399	PAX2
10	116041277	rs1010462	VWA2
11	17377584	rs7480778	NCR3LG1
11	19609944	rs10766573	NAV2
11	19613330	rs4757821	NAV2
11	22732312	rs10833802	GAS2
11	27436356	rs7927234	LGR4
11	61058867	rs6591651	VWCE
11	61185204	rs3809083	CPSF7
11	66910826	rs4375446	KDM2A
11	66913408	rs7930829	KDM2A
11	66925768	rs608273	KDM2A
11	66970597	rs4542419	KDM2A
11	66991617	rs6591239	KDM2A
11	66992232	rs7113390	KDM2A
11	66998855	rs3927807	KDM2A
11	67034266	rs2228418	ADRBK1
11	67045238	rs56337023	ADRBK1
11	67050292	rs2071007	ADRBK1
11	67065889	rs10896167	ANKRD13D
11	67078632	rs3781943	SSH3
11	67124333	rs1638566	POLD4
11	67125223	rs1638567	POLD4
11	67125408	rs3909168	POLD4
11	67136981	rs3781941	CLCF1
11	67137202	rs3781942	CLCF1
11	67137727	rs12788752	CLCF1
11	67164133	rs872109	RAD9A
11	67164133	rs872109	PPP1CA
11	67164791	rs872110	RAD9A
11	67164791	rs872110	PPP1CA
11	67171736	rs2514256	PPP1CA
11	67171736	rs2514256	TBC1D10C
11	67174597	rs1638586	PPP1CA
11	67174597	rs1638586	TBC1D10C
11	67176898	rs11227788	PPP1CA
11	67176898	rs11227788	TBC1D10C
11	67179688	rs1558256	PPP1CA
11	67183492	rs34596169	PPP1CA
11	67183492	rs34596169	CARNS1
11	67185596	rs12288107	PPP1CA
11	67185596	rs12288107	CARNS1
11	67186000	rs1790733	PPP1CA
11	67186000	rs1790733	CARNS1
11	67191449	rs1790747	CARNS1
12	1080007	rs7967165	RAD52
12	39167962	rs1996880	CPNE8
12	50366300	rs2849266	AQP6
12	80931157	rs1317346	PTPRQ
12	80932947	rs10778763	PTPRQ
12	80934598	rs11114499	PTPRQ
12	80935300	rs11114502	PTPRQ
12	80936835	rs4341604	PTPRQ
12	80939667	rs10778764	PTPRQ
12	80943669	rs1358476	PTPRQ
12	80944201	rs4842354	PTPRQ
12	80945967	rs1528283	PTPRQ
12	88915163	rs4842626	KITLG
12	88955469	rs1907702	KITLG
12	88967007	rs10506957	KITLG
12	125441359	rs10773127	DHX37
12	132473372	rs12298042	EP400
12	132498260	rs11831366	EP400
12	132505406	rs7299397	EP400
12	132519830	rs55879510	EP400
12	132521581	rs11835531	EP400
13	109585285	rs9514946	MYO16
14	61806908	rs2025526	PRKCH
14	61984087	rs1091680	PRKCH
14	61984684	rs2252267	PRKCH
14	61998143	rs1088678	RP11-47I22.4
14	61998143	rs1088678	PRKCH
14	61999519	rs1091678	RP11-47I22.4
14	61999519	rs1091678	PRKCH
14	62001454	rs2250116	RP11-47I22.4
14	62001454	rs2250116	PRKCH
14	62006693	rs1088674	RP11-47I22.4
14	62006693	rs1088674	PRKCH
14	62008065	rs2246695	RP11-47I22.4
14	62008065	rs2246695	PRKCH
14	62014289	rs2184633	RP11-47I22.4
14	62014289	rs2184633	PRKCH
14	62021879	rs810087	RP11-47I22.4
14	62023264	rs2251244	RP11-47I22.4
14	62035108	rs2251239	RP11-47I22.4
14	62037996	rs798790	RP11-47I22.3
14	62037996	rs798790	RP11-47I22.4
14	62038307	rs798789	RP11-47I22.3
14	62038307	rs798789	RP11-47I22.4
14	62040387	rs798787	RP11-47I22.3
14	62040387	rs798787	RP11-47I22.4
14	62110675	rs710052	RP11-47I22.3
14	62110675	rs710052	RP11-47I22.4
14	62118819	rs710047	RP11-47I22.3
14	62118819	rs710047	RP11-47I22.4
14	62120575	rs698028	RP11-47I22.3
14	62120575	rs698028	RP11-47I22.4
14	76061383	rs8022535	FLVCR2
14	76062806	rs1009203	FLVCR2
14	76063344	rs4903332	FLVCR2
14	76064610	rs7157098	FLVCR2
14	76069944	rs60302566	FLVCR2
14	76072028	rs4903337	FLVCR2
14	76131800	rs11624114	TTLL5
14	76136329	rs11626062	TTLL5
14	76156609	rs2303345	TTLL5
14	76297093	rs2360035	TTLL5
14	76306359	rs12898082	TTLL5
14	105045524	rs4983500	C14orf180
14	105045524	rs4983500	TMEM179
14	105046728	rs12589619	C14orf180
14	105046728	rs12589619	TMEM179
14	105048421	rs35527175	C14orf180
14	105048421	rs35527175	TMEM179
15	28235773	rs1800404	OCA2
15	28238895	rs735066	OCA2
15	28285284	rs6497252	OCA2
15	28285967	rs2311806	OCA2
15	28287344	rs7177686	OCA2
15	28288121	rs1470608	OCA2
15	28288549	rs6497253	OCA2
15	28288748	rs7170869	OCA2
15	28289533	rs35389407	OCA2
15	28291812	rs1375164	OCA2
15	28295026	rs1597197	OCA2
15	28298057	rs895829	OCA2
15	28310562	rs6497257	OCA2
15	28356859	rs1129038	HERC2
15	28364059	rs7494942	HERC2
15	28365618	rs12913832	HERC2
15	28374012	rs3935591	HERC2
15	28410491	rs12916300	HERC2
15	28427986	rs7170852	HERC2
15	28513364	rs916977	HERC2
15	28530182	rs1667394	HERC2
15	29249993	rs11854795	APBA2
15	29267323	rs7179243	APBA2
15	29269437	rs12439432	APBA2
15	29270145	rs67707105	APBA2
15	29275854	rs8025184	APBA2
15	29276878	rs7170343	APBA2
15	29277803	rs16954967	APBA2
15	29277958	rs66544511	APBA2
15	29295870	rs6495913	APBA2
15	29309891	rs4779678	APBA2
15	29309931	rs4779679	APBA2
15	29310138	rs4779680	APBA2
15	29310663	rs1565404	APBA2
15	29310720	rs1565405	APBA2
15	29311245	rs4779682	APBA2
15	29312421	rs7172998	APBA2
15	29314772	rs7181045	APBA2
15	29314782	rs7176462	APBA2
15	29314809	rs7162791	APBA2
15	29315344	rs11070209	APBA2
15	29315604	rs4779689	APBA2
15	29316466	rs8031475	APBA2
15	29316878	rs4779472	APBA2
15	29316895	rs4779473	APBA2
15	29317011	rs4779692	APBA2
15	29317103	rs4779474	APBA2
15	29318648	rs7183691	APBA2
15	29332586	rs12443349	APBA2
15	29334291	rs12438284	APBA2
15	29336169	rs4779482	APBA2
15	29336605	rs8028477	APBA2
15	29383916	rs4779758	APBA2
15	29392150	rs1565403	APBA2
15	29396321	rs1565401	APBA2
15	29400009	rs2279487	APBA2
15	29400125	rs2279486	APBA2
15	29400379	rs2279483	APBA2
15	29403127	rs4044244	APBA2
15	29405375	rs937052	APBA2
15	29410073	rs3751555	APBA2
15	29410723	rs12906440	FAM189A1
15	29410723	rs12906440	APBA2
15	29412947	rs4779801	FAM189A1
15	34256260	rs493857	AVEN
15	34256726	rs637055	AVEN
15	34256977	rs638021	AVEN
15	34258834	rs600637	AVEN
15	34258958	rs501012	AVEN
15	34258958	rs501012	CHRM5
15	34259298	rs476121	AVEN
15	34259298	rs476121	CHRM5
15	34260170	rs676281	AVEN
15	34260170	rs676281	CHRM5
15	34269975	rs480616	AVEN
15	34269975	rs480616	CHRM5
15	34271238	rs558160	AVEN
15	34271238	rs558160	CHRM5
15	34271567	rs593007	AVEN
15	34271567	rs593007	CHRM5
15	34272011	rs2632086	AVEN
15	34272011	rs2632086	CHRM5
15	34272314	rs557225	AVEN
15	34272314	rs557225	CHRM5
15	34272361	rs686966	AVEN
15	34272361	rs686966	CHRM5
15	34272624	rs554542	AVEN
15	34272624	rs554542	CHRM5
15	34272674	rs554417	AVEN
15	34272674	rs554417	CHRM5
15	34272727	rs553655	AVEN
15	34272727	rs553655	CHRM5
15	34272921	rs530700	AVEN
15	34272921	rs530700	CHRM5
15	34273010	rs683915	AVEN
15	34273010	rs683915	CHRM5
15	34273277	rs527834	AVEN
15	34273277	rs527834	CHRM5
15	34273300	rs527103	AVEN
15	34273300	rs527103	CHRM5
15	34273308	rs672065	AVEN
15	34273308	rs672065	CHRM5
15	34273346	rs526971	AVEN
15	34273346	rs526971	CHRM5
15	45258860	rs270810	C15orf43
15	48426484	rs1426654	SLC24A5
15	48520590	rs12912107	SLC12A1
15	48529940	rs11633336	SLC12A1
15	48633153	rs11637235	DUT
15	48876157	rs1678978	FBN1
15	69086076	rs1551342	ANP32A
15	72572303	rs11631113	CELF6
15	72574168	rs59353578	CELF6
15	72578072	rs4777498	CELF6
15	72578072	rs4777498	CELF6
15	72579370	rs2278150	CELF6
15	72579370	rs2278150	CELF6
15	72595425	rs2162235	CELF6
15	72595425	rs2162235	CELF6
15	72595571	rs12914971	CELF6
15	72595571	rs12914971	CELF6
15	72635829	rs11629508	HEXA
15	72635903	rs3087652	HEXA
15	72667215	rs12904366	HEXA
15	72782879	rs12912445	ARIH1
15	72784808	rs8030499	ARIH1
15	101810969	rs60802992	VIMP
16	129223	rs710079	MPG
16	935567	rs7196136	LMF1
16	22345191	rs7764	POLR3E
16	67180171	rs7184692	B3GNT9
16	67180171	rs7184692	C16orf70
16	67605794	rs7203742	CTCF
16	75076738	rs9928718	ZNRF1
16	78440022	rs9936579	WWOX
16	78442631	rs11150076	WWOX
16	78446602	rs4516239	WWOX
16	78451541	rs7188869	WWOX
16	78452348	rs12051126	WWOX
16	78453119	rs8054751	WWOX
16	78453867	rs6564541	WWOX
16	78454705	rs8046289	WWOX
16	78457895	rs4575544	WWOX
16	78459155	rs4129722	WWOX
16	78462251	rs6564554	WWOX
16	78469083	rs6564560	WWOX
16	78471314	rs7204919	WWOX
16	78475776	rs7185902	WWOX
16	78477548	rs7199023	WWOX
16	84004046	rs2243556	NECAB2
16	84006469	rs2250573	NECAB2
16	84006769	rs889632	NECAB2
16	84006849	rs889633	NECAB2
16	84007565	rs748059	NECAB2
16	84008015	rs889634	NECAB2
16	84009402	rs2247470	NECAB2
16	84009841	rs2247451	NECAB2
16	84020358	rs67428446	NECAB2
16	84020597	rs66888605	NECAB2
16	84020685	rs68004739	NECAB2
16	84021244	rs8051189	NECAB2
16	84028123	rs2292326	NECAB2
16	84028672	rs4782575	NECAB2
16	84028702	rs4782576	NECAB2
16	84034733	rs2292332	NECAB2
17	3440229	rs399605	TRPV3
17	9697973	rs5020078	RP11-477N12.3
17	12743753	rs4792286	ARHGAP44
17	18923818	rs1624825	GRAP
17	18923818	rs1624825	SLC5A10
17	19142226	rs959071	EPN2
17	19146445	rs28550346	EPN2
17	19148305	rs4073003	EPN2
17	19174874	rs1467028	EPN2
17	19239432	rs1043809	EPN2
17	19239432	rs1043809	B9D1
17	19291785	rs973650	MFAP4
17	59449636	rs11650989	BCAS3
17	63211437	rs9916525	RGS9
17	63222415	rs8078293	RGS9
18	7584294	rs4798571	PTPRM
18	7609137	rs1893223	PTPRM
18	7627199	rs9949194	PTPRM
18	7630982	rs1941141	PTPRM
18	70896329	rs9963971	RP11-169F17.1
18	70898454	rs28731080	RP11-169F17.1
18	77634361	rs3809929	KCNG2
19	39861514	rs36264	SAMD4B
19	40441024	rs7249890	FCGBP
20	31167877	rs6119269	C20orf112
20	31168281	rs6057598	C20orf112
20	31168439	rs6057599	C20orf112
20	31175131	rs1555444	RP11-410N8.4
20	34074831	rs224371	CEP250
20	51983016	rs156598	TSHZ2
20	51988626	rs465880	TSHZ2
20	52017238	rs468211	TSHZ2
20	52028556	rs6022449	TSHZ2
20	54574544	rs6014572	CBLN4
20	54579459	rs6014573	CBLN4
20	60112199	rs6061619	CDH4
20	60112955	rs7261035	CDH4
20	60113191	rs7264041	CDH4
20	60113567	rs6061625	CDH4
20	60116784	rs6061279	CDH4
20	62173925	rs404613	SRMS
20	62176133	rs6090449	SRMS
20	62178105	rs366019	SRMS
22	43843065	rs135052	MPPED1
22	43844459	rs135049	MPPED1
22	43844826	rs135046	MPPED1
22	45680387	rs2742629	UPK3A
22	50276695	rs2236139	ZBED4
