# Supplementary material for: Human adaptation and population differentiation in the light of ancient genomes
Source: Nat Commun. 2016 Mar 18;7:10775. doi: 10.1038/ncomms10775 (PMC4802047; doi:10.1038/ncomms10775)
Supplement: Supplementary Data 3 — Zip archive containing the shell and R code used for all major analyses. A tarball is also available on our website (https://bioinf.eva.mpg.de/download/PopDiff_aDNA_study/). [file ncomms10775-s4.zip]

Archive with 27 entries (20 files):
- key_public_code/
- key_public_code/files/
- key_public_code/files/.DS_Store
- __MACOSX/
- __MACOSX/key_public_code/
- __MACOSX/key_public_code/files/
- __MACOSX/key_public_code/files/._.DS_Store
- key_public_code/files/getTable_ancEUR_AlleleProportion.r
- key_public_code/files/R_functions_key_et_al.r
- __MACOSX/key_public_code/files/._R_functions_key_et_al.r
- key_public_code/files/sample.data.g.ng.rds
- __MACOSX/key_public_code/files/._sample.data.g.ng.rds
- key_public_code/files/sample.data.g.ng.tsv.gz
- __MACOSX/key_public_code/files/._sample.data.g.ng.tsv.gz
- key_public_code/files/sample_daf_1kg_ui_ancEUR_annA.bed
- key_public_code/files/sample_daf_1kg_ui_annA.bed
- key_public_code/files/simulations/
- key_public_code/files/simulations/.DS_Store
- __MACOSX/key_public_code/files/simulations/
- __MACOSX/key_public_code/files/simulations/._.DS_Store
- key_public_code/files/simulations/functions_simulations.r
- key_public_code/files/simulations/simulations_present_day_Afr_nonAfr.r
- key_public_code/files/simulations/simulations_present_day_Afr_nonAfr_ancUI.r
- key_public_code/files/simulations/simulations_present_day_Afr_nonAfr_ancUI_ancBE_ancEUR.r
- key_public_code/files/simulations/simulations_present_day_Afr_nonAfr_ancUI_ancBE_ancEUR_alleleProportions.r
- key_public_code/README.txt
- __MACOSX/key_public_code/._README.txt
