# Supplementary material for: Human adaptation and population differentiation in the light of ancient genomes
Source: Nat Commun. 2016 Mar 18;7:10775. doi: 10.1038/ncomms10775 (PMC4802047; doi:10.1038/ncomms10775)
Supplement: Supplementary Data 3 — Zip archive containing the shell and R code used for all major analyses. A tarball is also available on our website (https://bioinf.eva.mpg.de/download/PopDiff_aDNA_study/). [file ncomms10775-s4.zip › key_public_code/files/getTable_ancEUR_AlleleProportion.r]

source("R_functions_key_et_al.r")
dataMODs <- c("all","transv","homo")
pop1kg <- c("dafCEU","dafTSI","dafGBR","dafFIN")
afr <- c("dafYRI","dafLWK")
pEUR <- c("Stuttgart","Loschbour")

'%!in%' <- function(x,y)!('%in%'(x,y))
transitions <- c("AG","GA","CT","TC")

for (g in c("genic","nongenic")){
  gen=read.table("sample_daf_1kg_ui_ancEUR.bed",header=T,sep="\t",row.names=NULL); # read in data
  for (mod in dataMODs){
    for (AFpop in afr){
      for (eu in pop1kg){
        for (anc in pEUR){
          ## modify the data if needed (entire data, transversions, or homozygous sites only)
          if (mod == "all"){
            idx <- (gen[,"dafYRI"] > -10 & !is.na(gen[,"Stuttgart"]) & !is.na(gen[,"Loschbour"]) & !is.na(gen[,"Ust"]))
          } else if (mod == "transv") {
            idx <- (paste(gen[,"ref"],gen[,"alt"],sep="") %!in% transitions & !is.na(gen[,"Stuttgart"]) & !is.na(gen[,"Loschbour"]) & !is.na(gen[,"Ust"])) # exclude transitions (-> transversions remain)
          } else if (mod == "homo") {
            idx <- ((gen[,anc] == 1 | gen[,anc] == 0) & !is.na(gen[,"Stuttgart"]) & !is.na(gen[,"Loschbour"]) & !is.na(gen[,"Ust"])) # only keep homozygous sites
          }
          res <- GTforEnrichmentBSw08wDIRECTION(gen[idx,AFpop],gen[idx,eu],gen[idx,"Ust"],gen[idx,anc],direction="both") # calculate allele proportions
          res <- cbind( c( paste(AFpop,eu,anc,"left",sep="_") , paste(AFpop,eu,anc,"right",sep="_") ) , res)
          if (exists("allres")){
            allres <- rbind(allres,res) # generate output table
          } else {
            allres <- res
            colnames(allres)[1] <- paste("popIDs",g,sep="_")
          }
        }
      }
    }
    write.table(allres, file = paste("/ANY/PATH/YOU/WANT/table",mod,g,"data.tsv",sep="_"),quote = F, sep = "\t",row.names=F)
    rm(allres)
  }
}
