# Supplementary material for: Human adaptation and population differentiation in the light of ancient genomes
Source: Nat Commun. 2016 Mar 18;7:10775. doi: 10.1038/ncomms10775 (PMC4802047; doi:10.1038/ncomms10775)
Supplement: Supplementary Data 3 — Zip archive containing the shell and R code used for all major analyses. A tarball is also available on our website (https://bioinf.eva.mpg.de/download/PopDiff_aDNA_study/). [file ncomms10775-s4.zip › key_public_code/files/R_functions_key_et_al.r]

enrichment <- function(pop1annA,pop1annB,pop2annA,pop2annB,popANCannA=NA,popANCannB=NA,rincluded=FALSE) {
  
  ## takes data from 2 or 3 populations divided into 2 annotations (A and B) (formatted as DAF each (has to have same length for each annotation!))
  ## it calculates the enrichment of the ratio of each respective annotation in a given bin compared to the ratio of the annotation overall
  ## the DAF differentiation of pop1 and pop2 is measured in the context of the popANC DAF status (DAnc)
  ## outputs each bin and the numSNPs in the respective annotation plus its ratio of ratios (enrichment)
  ## for each bin-size a minimum of 4 SNPs in annA and annB required
  ## Returns a table
  ##  "Bin","Enrich. AnnA","Enrich. AnnB","#posA","#posB"
  ##   For each bin
  
  if(is.na(popANCannA) || is.na(popANCannB)){ # 2 populations -> like Coop09
    p1p2annA = round(pop1annA - pop2annA,2)
    p1p2annB = round(pop1annB - pop2annB,2)
    
  } else{ # DAnc: apply the formula from the paper
    p1p2annA = round(abs(pop1annA - popANCannA) - abs(pop2annA - popANCannA),2)
    p1p2annB = round(abs(pop1annB - popANCannB) - abs(pop2annB - popANCannB),2)
  }
  
   ## entries per annotation
  lenAnn1 = length(pop1annA)
  lenAnn2 = length(pop2annB)
  ## ratio of annotation A and B
  ratio1 = lenAnn1/(lenAnn1+lenAnn2)
  ratio2 = lenAnn2/(lenAnn1+lenAnn2)
  
  outTbl = c()
  intv = 0.2 # bin size
  ## we need to have the extreme bins with the same size: [-1.0,-0.8] and [0.8,1.0] or ]0.79,1.0]
  bins=c(seq (-1.0,0.79,by=0.2),0.79 , 1.0)
    
  ## split the data into bins
  a1 = hist(p1p2annA, breaks = bins, plot = FALSE)
  a2 = hist(p1p2annB, breaks = bins, plot = FALSE)
   
  for (i in 1:(length(bins)-1)){
    ## total number of sites in this bin
    totalBin = a1$counts[i] + a2$counts[i]
    if (a1$counts[i] > 4 & a2$counts[i] > 4) { # minimum of sites required to print bin
      enrichment1 = (a1$counts[i]/totalBin)/ratio1
      enrichment2 = (a2$counts[i]/totalBin)/ratio2
      ## save the bin, enrichments and counts
      outTbl = rbind(outTbl,c(bins[i]+0.1,enrichment1,enrichment2,a1$counts[i],a2$counts[i]));
    } else { # no enrichment
      outTbl = rbind(outTbl, c(bins[i]+0.1,NA,NA,a1$counts[i],a2$counts[i]));
    }
  } 
     
  colnames(outTbl) = c("Bin","Enrich. Genic","Enrich. NonGenic","#Genic","#NonGenic")
  return(outTbl)
}


# partition a genome according to window size (returns only intervals of row numbers)
window_partition_idx <- function (data,  window_size=200000){
	# take the first and last row fitting in this window size
	window_idx = 1
	pos1 = data[1,2];
	chrom1 = data[1,1];
	idx1 = 1;
	win=list();
	for (idx in 2:nrow(data)){
		pos2 = data[idx,2];
		chrom2 = data[idx,1];
		if(chrom1 != chrom2){#new chromosome
			chrom1 = chrom2
			pos1 = pos2;
			win[[window_idx]] = c(idx1,idx2)
			idx1 = idx;
			window_idx = window_idx + 1;
		} else if((pos2 - pos1) <= window_size){
			 idx2 = idx;
		} else { #we need to create a new window
			pos1 = pos2;
			if(idx2 < idx1){
				idx2 = idx1
			}
			win[[window_idx]] = c(idx1,idx2);
			idx1 = idx;
			window_idx = window_idx+1;
		}
	}
	#the last window < 200000 kb
	if(idx2 < idx1){
		idx2 = idx1
	}
	# win contains only an interval of rows (no real SNP positions)
	win[[window_idx]] = c(idx1,idx2);

	return (win)
}


# This function will take our dataset (genome) with an interval of rows corresponding to a window to discard
# we return the enrichment from this sub-dataset
jackknife_enrichment <- function (data = data.g.ng, pop1="dafYRI", pops2=c("dafGBR","dafCHB"), popANC=c("Ust"), wdws = NA){
	# this list will contain N elements, each containing an enrichment for all population pairs / trios if popANC is specified
	jackknifed_enrichments = list()

    
	## cut data based on consecutive rows supplied by wdws
	if( wdws[1] == 1){ # special case for first window (starts at row 1)
	   data <- data[ c((wdws[2]+1):nrow(data)) , ]
	} else if(wdws[1] == nrow(data)){ # special case of last window
	   data <- data[ c(1:(wdws[1]-1)) , ]
	} else { # we remove the interval given by our window from our dataset
	   data <- data[ c(1:(wdws[1]-1),(wdws[2]+1):nrow(data)) , ]
	}
	 
	 ## The enrichment function takes 2 annotations as input, in this case, genic and non-genic
	 ##  ('tag' column in our dataset), so split accordingly
	 data.g <- data[ which(data[,'tag'] == "g") , ]
	 data.ng <- data[ which(data[,'tag'] == "ng") , ]
	 
	 for (pop2 in pops2){
	 	# we discard positions which are homozyguous for this population pair
	 	# the ancestral population is independent from this
	   ids.hets.g <- (data.g[,pop1] > 0 | data.g[,pop2] > 0 ) & (data.g[,pop1] + data.g[,pop2] < 2)
	   ids.hets.ng <- (data.ng[,pop1] > 0 | data.ng[,pop2] > 0 ) & (data.ng[,pop1] + data.ng[,pop2] < 2)
	   
	   for (ANC in popANC){
	     # pair will be the name for this enrichment
			if(is.na(popANC)){
				pair=paste(pop1,pop2,"2way",sep="_")
				jackknifed_enrichments[[pair]] = enrichment(
			                        pop1annA = data.g[ids.hets.g,pop1],
			                        pop1annB = data.ng[ids.hets.ng,pop1],
			                        pop2annA = data.g[ids.hets.g,pop2],
			                        pop2annB = data.ng[ids.hets.ng,pop2],
			                        popANCannA = NA,
			                        popANCannB = NA
			                        )
			} else { #DAnc
				pair=paste(pop1,pop2,ANC,sep="_")
				jackknifed_enrichments[[pair]] = enrichment(
		                          pop1annA = data.g[ids.hets.g,pop1],
		                          pop1annB = data.ng[ids.hets.ng,pop1],
		                          pop2annA = data.g[ids.hets.g,pop2],
		                          pop2annB = data.ng[ids.hets.ng,pop2],
		                          popANCannA = data.g[ids.hets.g,ANC],
		                          popANCannB = data.ng[ids.hets.ng,ANC]
		                          )
			}
		}
	}
	# this is the enrichment table from one combination of jackknife
	return (jackknifed_enrichments);
}


# Once all the possible combination of subdataset are computed, we apply the weighted jackknife formula to extract the 
# variance of our trials
variance_jackknife_weighted <- function (jackknifed_enrichment, real_enrichment){
  ## follwing BUSING et al 1999 chp. 2.3
  g <- length(jackknifed_enrichment) # num_windows
  sd <- vector(length=10)
  ## loop over each bin and calculate wieghted JKs
  for (bin in 1:10){
    ## calculate Theta.J.mj -- Function (8)
    theta.n <- real_enrichment[ bin , 2 ] # real enrichement in full data 
    n <- real_enrichment[ bin , 4 ] + real_enrichment[ bin , 5 ] # number of SNPs per bin in full data (genic + nongenic)
    # sapply will run for each of our jackknifed enrichments
    m <- sapply(1:g, function(x) n - (jackknifed_enrichment[[x]][ bin , 4 ] + jackknifed_enrichment[[x]][ bin , 5 ]) ) # vector of SNP different in JK from full observation  
    h <- n/m # h * m = n; note many h are -Inf because m==0 because of windows where we do not remove any variant from a given bin
    h[ which(is.infinite(h)) ] = NA # we discard those enrichments where no SNP fall in this specific bin
    var.wdw <- !is.na(h) # idx to calculate only windows that contain SNPs in bin
    theta.j.star <- sapply(1:g, function(x) jackknifed_enrichment[[x]][ bin , 2 ] ) # vector of jackknife enrichment for each bin
    theta.J.mj <- ( (g-sum(is.na(h))) *theta.n)  - sum( (1-( m[ var.wdw ] /n)) * theta.j.star[ var.wdw ] )

    ## compute SD
    theta.tilde.j.star <- (h[var.wdw] * theta.n) - ((h[var.wdw]-1) * theta.j.star[var.wdw])
    var <- sum(((theta.tilde.j.star - theta.J.mj)^2) / (h[var.wdw]-1) , na.rm=TRUE ) / (g-sum(is.na(h)))
    sd[bin] <- sqrt(var)
  }
  # add this information to the real enrichment table
  return(cbind(real_enrichment,sd))
}


# this function will generate 10 random genomes by sampling with replacement our data.
# we will then compute the enrichment for each of those genomes
# for computationnal efficiency, we create only 10 of those genomes, but run 1000 times this process on a cluster
# we end up having 10000 simulated enrichments
bootstrap_enrichment_qsub = function(datafile = "/path/to/your/data.g.ng.rds", pops1 = africans, pops2 = c(europeans,asians), popANC = c("Ust",NA), iter = 1, outdir= "/path/to/output", test = F){
	
	data = readRDS(datafile);
	
	#we bootstrap by sampling the whole genome with replacement 10 times
	# we sve only the row number, for memory saving purpose
	snps=lapply(1:10, function(x) sample(1:nrow(data), nrow(data), replace=T))

	#we need to split into gen and nongen
	# data.g.ng[snps[[x]] is the complete line for our sampled row numbers
	snps.genic = lapply(1:length(snps), function (x) which(data[snps[[x]], 'tag'] == 'g'))
	snps.nongenic = lapply(1:length(snps), function (x) which(data[snps[[x]], 'tag'] == 'ng'))
	
	enrichment_list = list ()
		for (pop1 in pops1){
			for (pop2 in pops2){
				# keep only heterozygous sites
				ids.hets = (data[,pop1] > 0 | data[,pop2] > 0) & (data[,pop1] + data[,pop2] < 2)
				# we work on split data, snps.genic is the index of genic lines in our sampled data
				# so snp[snps.genic] is only of genic lines
				snps.genic.hets = lapply(1:length(snps.genic),
					function (x) {	
					# this returns the row number of het sites, 
					# if it matches a row number in our sampled genome (rownumbers are conserved...)
					# which(ids_hets) <===> which(ids_hets == TRUE)
						return (snps[[x]][snps.genic[[x]]] %in% which(ids.hets))
					})
					
				snps.nongenic.hets = lapply(1:length(snps.nongenic),
					function (x) {
						return (snps[[x]][snps.nongenic[[x]]] %in% which(ids.hets))
					})
	
				for (ANC in popANC){
				
				# we use the index of het lines from our genic lines from our samples lines......	
				if(!is.na(ANC)){#Danc
	
				enrichment_list[[paste(pop1,pop2,ANC,sep='_')]] = 
				lapply(
					1:length(snps), function(j)	
					enrichment(
						data[snps[[j]][snps.genic[[j]][snps.genic.hets[[j]]]],pop1],
						data[snps[[j]][snps.nongenic[[j]][snps.nongenic.hets[[j]]]],pop1],
						data[snps[[j]][snps.genic[[j]][snps.genic.hets[[j]]]],pop2],
						data[snps[[j]][snps.nongenic[[j]][snps.nongenic.hets[[j]]]],pop2],
						data[snps[[j]][snps.genic[[j]][snps.genic.hets[[j]]]],ANC],
						data[snps[[j]][snps.nongenic[[j]][snps.nongenic.hets[[j]]]],ANC])
					)
			
				} else {#2-way
					enrichment_list[[paste(pop1,pop2,"2way",sep='_')]] = 
						lapply(1:length(snps), 
						function(j) enrichment(
						data[snps[[j]][snps.genic[[j]][snps.genic.hets[[j]]]],pop1],
						data[snps[[j]][snps.nongenic[[j]][snps.nongenic.hets[[j]]]],pop1],
						data[snps[[j]][snps.genic[[j]][snps.genic.hets[[j]]]],pop2],
						data[snps[[j]][snps.nongenic[[j]][snps.nongenic.hets[[j]]]],pop2]))
				}
			}
		}
	}
	if(test){
		# for the purpose of the example, return the value directly
		return (enrichment_list)
	} else {
		# save those 10 sampling into a file 
		saveRDS(enrichment_list,file = paste(outdir,"/enrichment_",iter*10,"_Ust.rds", sep=""), compress = TRUE);
		return (TRUE)
	}	
}


# return the quantiles given a set of bootstrapped enrichments
BSenrichmentBootstrap = function(pop1,pop2,popANC="2way",data){
	pair = paste(pop1,pop2,popANC,sep="_")
	t(
		sapply(
			1:10,
			function (bin) {
				quantile( unlist(lapply(1:length(data[[pair]]),
					function(x) {
						data[[pair]][[x]][bin,2]
					})
					),
					probs=c(0.025,0.975,0.005,0.995,0.0005,0.9995),
					na.rm=T
				)
			}
		)
	 )	
}


GTforEnrichmentBSw08wDIRECTION <- function(pop1annA,pop2annA,popANCannA,popNEWforGT,direction=None) {
  ## outputs min,max and several quantiles of the CI for derived sites ("1") 

  p1p2annA <- round(abs(pop1annA - popANCannA) - abs(pop2annA - popANCannA),2) # calculate DAnc
  
  ## prepare table for counts of 0 and 1
  mydata <- matrix(nrow=2,ncol=2)
  colnames(mydata)=c(-1.0,0.8)+0.1
  rownames(mydata)=c("0","1")

  out <- matrix(nrow=2,ncol=10)
  colnames(out) <- c("absData","relData","min","0.05%","0.5%","2.5%","97.5%","99.5%","99.95%","max")
  
  
  m <- 1
  intv <- 0.2 # bin size
  
  for (i in c(-1.0,0.8) ) { # loop over both tails of DAnc distribution
    intvMax <- round(i+intv,2)
    if (i < 0.8) {
      rowN <- which( p1p2annA >= i & p1p2annA <= intvMax ) # row indices of trailing bin 
    } else if (i == 0.8) { 
      rowN <- which( p1p2annA >= i & p1p2annA <= intvMax ) # row indices of trailing bin
    }
    
    dataNEW <- popNEWforGT[rowN]
    data2P <- pop2annA[rowN]
    res <- vector()
    ## align allele frequency in ancient EUR to change in allele frequency in present-day EUR
    if (direction == "both"){
      for (n in 1:length(rowN)){
        if(  round(data2P[n],0) == 0 & dataNEW[n] == 0 ) {
          res[n] = 1
        } else if ( round(data2P[n],0) == 0 & dataNEW[n] == 1 ) {
          res[n] = 0
        } else {
          res[n] = dataNEW[n]
        }
      }
    } 
    ## obtain allele counts
    mydata["1",m] <- 2 * sum(res[res==1 | res==0.5],na.rm=T) # NOTE: we use sum for 1's and 0.5's!!!
    mydata["0",m] <- 2 * length(res[!is.na(res) & res==0]) + length(res[!is.na(res) & res==0.5])
    # bootstrap over tailing bin
    BSdata <- c( rep(0,mydata["0",m]), rep(1,mydata["1",m]) )
    totnum <- sum(mydata[,m])
    BSvec <- vector()
    ctr = 1
    othCtr = 1
    while (ctr <= 10000 & othCtr <= 1000) {
      BSvec[ctr] <- table( sample(BSdata,totnum,replace=T) )["1"]
      if( is.na(BSvec[ctr]) ){ # in case there are no or too few derived alleles. Prevents infinite loops, and leads to absence of CI's in results.
        othCtr = othCtr + 1
        BSvec[-ctr]
      } else {
        ctr = ctr + 1
      }
    }
    # wite output table
    if ( mydata["1",m] != 0 & mydata["1",m] != totnum & othCtr < 1000 ){
      out[m,] <- c(mydata["1",m], c( mydata["1",m] , min(BSvec) , quantile(BSvec,probs=c(0.0005,0.005,0.025,0.975,0.995,0.9995)) , max(BSvec) ) / totnum )
    } else {
      out[m,] <- c(mydata["1",m], ( mydata["1",m]/totnum ) , rep("NA",8) )
    }
    m <- m + 1
  }
  return(out)
}
