# Supplementary material for: Human adaptation and population differentiation in the light of ancient genomes
Source: Nat Commun. 2016 Mar 18;7:10775. doi: 10.1038/ncomms10775 (PMC4802047; doi:10.1038/ncomms10775)
Supplement: Supplementary Data 3 — Zip archive containing the shell and R code used for all major analyses. A tarball is also available on our website (https://bioinf.eva.mpg.de/download/PopDiff_aDNA_study/). [file ncomms10775-s4.zip › key_public_code/files/simulations/functions_simulations.r]

## Functions to generate, run, and read ms or ms-type programs.
## The population history is given as a long list of commands.
## Each item in the list starts with a command, followed by parameters, possibly supplying names of parameters.
##
####
# Main function for running ms.
# run.coalescentMS.new <- function( run.args,           # commands specified as a list (see below)
#                                 rep,                 # Replicates
#                                 seed=c(42,43,44),    # random seed
#                                 command = "ms",      # name of ms command
#                                 tmpdir="/tmp",       # place to store results of ms before they are read in.
#                                 tree=F,              # Should trees be generated and read?
#                                 add.args=c()         # additional arguments to ms
#                                 )
                                        #
## returned object has following parts:
## pop                             matrix with one row for every polymorphism, and one column for each sample.
##                                 all replicates are put in one big matrix.
##                                 names of columns derive from name of pop: pop.i
## pos                             array with same length as number of rows in pop, the position where each polyporphism occured.
##                                 The fractional part refers to the position witin the window where the polymorphism occured,
##                                 and the integer part to the replicate that this polymorphism is from.
## tree                            string representation of the population trees. attr(,"len") contains the length in bases of each tree.
## command                         The actual ms command that was issued.
## ms.a                            an array showing how the history was translated to commands
## hist                            The "run.args" argument that specified the history for this run.

## commands for population history specification:
## Some commands are provided only once, the rest can be given several time to specify the pop history
## Just like in R, arguments have a certain order, but can also be named and put in a different order.
##
## Once:
## generation, (length in years) - when time is specified in years, this is used to calculate generations.
## sample , ((Name, size) xN) -    specify how many samples are taken from each of the final populations.
##                                 This also gives a name to the populations.
## mut (rate)                      Rate per base per generation.
## rec (rate)                      The rate can be given per generation as:
##                                 bases per morgan
##                                   b/M, Mb/M, kb/M, Mb/cM (mega bases per centi-morgan), etc.
##                                 morgan per bases
##                                   M/b, cM/Mb etc.
##                                 or just as a number.
## window (size)                   Size of window, either in morgan/centi morgan, with suffix M, cM, or number of bases.
##
## Commands given several times to specify history:
##
## The time, t, can always be specified in gen (suffix gen), years (suffix y), or just as a number (then it is specified in units of 4Ne).
## It can also have a prefix k or M for 1e3 or 1e6. So, 3ky is 3e6 years. 5Mgen is 5e6 generations.
##
## size t, (pop, size)xN           Specify size of population "pop" at time t.
##                                 Several populations can be given.
##                                 You need to specify a pop size for t=0 for all pops.
## join t, pop, to, [as]           join (back in time, which is a split forward in time)
##                                 at time t, population "pop" joins to population "to".
##                                 If the optional argument [as] is not given, the joined population
##                                 has the same name as pop "to" starting from time t and before.
##                                 If the argument "as" is given, this is the new name
## split t, pop, to, p, [and.to]   split (back in time, which is a joining of two population forward in time)
##                                 at time t, a fraction p of population "pop" comes from population "pop",
##                                 and a fraction (1-p) from population "to"
##                                 The optional argument "and.to" specifies the name of the second pop, otherwise
##                                 it is assumed to just be the name of the original pop.
## grow t, pop, rate               at time t, population pop starts growing with rate t (note the alternative way to specify rate below)
##                                 (back in time, so it shrinks with the same rate forward in time)
## grow t, pop, n, t2, n2          grow from size n at time t to size n2 at time t2.
## migrate t, from, to, rate       at time t start migrating from population "from"
##                                 to population "to" at rate. (forward in time the migration is reversed)
## 

                                


#################
# Sample history specifications:
NT.run = list(
    c( "generation", 28 ),
    c( "sample", "Den", 1 , "YRI", 118 ),
    c( "size", t=0, "YRI", 1.7e4, "Den", 1e4 ),
    c( "size", t="200ky", "YRI", 1e4 ),
    c( "join", t="375ky", "YRI", "Den"),
    c("window","1cM"),
    c("mut",1e-8),
    c("rec","1Mb/cM")
)
###
#
NT2.run = list(
    c( "generation", 28 ),
    c( "sample", "YRI", 118, "Den", 1, "SAN", 1 ),
    c( "size", t=0, "YRI", 1.7e4, "Den", 1e4, "SAN", 1e4 ),
    c( "split", t="50ky", "YRI", "Z", p=0.1),
    c( "join", t="120ky", "YRI", "SAN"), 
    c( "size", t="200ky", "YRI", 1e4 ),
    c( "join", t="300ky", "YRI","Z"),
    c( "join", t="375ky", "YRI", "Den"),
    c("window","1cM"),
    c("mut",1e-10),
    c("rec","1Mb/cM")
)

###
#
test.run = list(
    c( "generation", 10 ),
    c( "sample", "YRI", 118, "Den", 1 ),
    c( "size", t=0, "YRI", 1.0e4, "Den", 1e4 ),
    c( "size", t="200ky", "YRI", 1e4 ),
    c( "join", t="300ky", "YRI", "Den"),
    c("window","1cM"),
    c("mut",1e-10),
    c("rec","1Mb/cM")
)	

###
#
Bonobo.run = list(
    c( "generation", 20 ),
    c( "sample", "B", 1, "Ch", 17 ),
    c( "size", t=0, "Ch", 3e4, "B", 1e4 ),
    c( "join", t="0.99my", "Ch", "B"),
    c( "mut", "1.5e-8" ),
    c( "rec", "1.5e-8" ),
    c("window","0.25cM")
)	
##


####
# Main function for running ms.
run.coalescentMS.new <- function( run.args,           # arguments, specified as a list above
                                 rep,                 # Replicates
                                 seed=c(42,43,44),    # random seed
                                 command = "ms",      # name of ms command
                                 tmpdir="/tmp",       # place to store results of ms before they are read in.
                                 tree=F,              # Should trees be generated and read?
                                 add.args=c()         # additional arguments to ms
                                 )
{
    ms.a = ms.args( run.args, rep=rep )
    
    ms.a[[1]][1] = command
 
    #     unlink("ms.out")
    if( length(seed) < 3 ) {
        seed=rep(seed,3)[1:3]
    }
    msout=tempfile("ms.out",tmpdir=tmpdir)
    print(c(msout=msout))
    com.args = paste( c(unlist(ms.a),add.args,           
        if( tree) {"-T"}, 
        "-seeds",paste(seed, collapse=" "),
        p("  >",msout)),collapse=" " )

    cat( com.args,as.character(Sys.time()),"\n" )
    err.code = system(
	com.args,
        ignore.stderr=TRUE, intern=FALSE)
    cat(as.character(Sys.time()),"done\n") ;
                                        #  if( err.code != 0 & err.code != 32768 & err.code != 128 ) {
                                        #    stop(paste("error code from ",command,"is not 0, it is",err.code))
                                        #  }
    i=which(sapply( ms.a, "[", 1) =="-I") # find the -I argument
    n = as.numeric( ms.a[[i]][-(1:2)] )
    nn = names(ms.a[[i]])[-(1:2)]
    I.names = lapply( 1:length(n), function(i) {
        paste( nn[i], 1:n[i], sep=".")	
    } )

    res=fast.read.ms(msout, tree=tree)
    unlink(msout) # delete the ms file

    res$ms.a = ms.a
    res$hist = run.args
    colnames( res$pop ) = unlist( I.names )
    res
}


## The following function provides the name of each argument, if it isn't given,                                        
## And default argument when it isn't given.
## 

correct.names <- function(hist # hist is a single line from the population history specification
                          ) {
    std.names = list(
        split=    c( "cmd", "t", "pop", "to","p","and.to"),
        join =    c( "cmd", "t", "pop", "to","as"),
        size =    c( "cmd", "t", "pop", "size","X:2" ) ,
        migrate = c( "cmd", "t", "from", "to", "rate" ),
        grow     =c( "cmd", "t", "pop","rate","n","t2","n2"),
        rec.rates = c("cmd", "start","end", "rate", "X:3" ),
        gconv.rate = c("cmd", "start","end", "rate", "X:3" ),
        sample = c("cmd","pop","samples","X:2" ),
        generation = c("cmd", "length" ),
        window = c("cmd","length"),
        mut = c("cmd", "rate"),
        rec = c("cmd", "rate")
    )

    ## Default values for the arguments above. A default value can either be a value, which is taken,
    ## Or a function, which takes the verctor or arguments as input.
    default.values = list(
        split = list( to <- function(x) p(x["pop"],"-1"), and.to <- function(x) x["pop"]),
        join = list( as <- function(x) p(x["to"] ) ),
        size = list( t=0 )
    )

    # Handle "cmd" argument first, because it specifies how to read the rest.
    if( is.na( hist["cmd"] ) ) {  # the vactor has no argument with name "cmd"
        if( length(names(hist))==0 ) # No one has names
            cmd = hist[1]            # Just take first
        else if( sum( names(hist)!="") == 0 ) stop("no cmd found in ",paste(hist,collapse=" ") ) # Problem: everybody has names
        else cmd = hist[ names(hist)=="" ][1] # Take the first that has an empty name.
    } else
        cmd = hist["cmd"]

    n.n=length(hist)

    # X:n at the end species that the last n arguments can be repeated.
    std = std.names[[cmd]]
    if( grepl("^X:",tail(std.names[[cmd]],1)) ) {
        n = as.numeric( gsub("^X:","",tail(std,1) ) )
        std=head( std, -1 )
        std = c( std, paste( rep(tail(std,n),times=round(n.n/n)+1), rep( 1:(round(n.n/n)+1), each=n),sep=".") )
    }
    
    i=pmatch( names(hist), std )
    ii=c( i,   rep( NA, length(std)-length(i) ) )

    if( sum(!is.na(i) ) == 0 ) 
        ii[ is.na(ii) ] = (1:length(std)) [ 1:sum(is.na(ii)) ]
    else
        ii[ is.na(ii) ] = (1:length(std)) [ -i[!is.na(i)] ] [1:sum(is.na(ii))]
    res=rep(NA,length(std) )
    names(res)=std
    res[ii][1:length(hist)] = hist
    for( i in names(res)[ is.na(res) ] ) {
        if( !is.null( default.values[[cmd]] ) ) {
            if( !is.null( default.values[[cmd]][[i]] ) ) {
                if( !is.function( default.values[[cmd]][[i]] ) ) res[i] = default.values[[cmd]][[i]]
                else {
                    res[i] = default.values[[cmd]][[i]](res)
                }
            }
        }
    }
    
    if( grepl("^X:",tail(std.names[[cmd]],1)) ) 
        if( is.na(tail(res,1)) ) {
            n = min(which(rev(cumsum(rev(!is.na(res))))==0))-1
            n = max( c( n, length( std.names[[cmd]] )-1 ) )
            res = res[1:n]
        }
    res
}


ms.args <- function( hist, rep=1, tree=F ) {
    Ne =1 
    y.per.gen = 1
    t.mult = 1/( 4*Ne*y.per.gen )
    convert.time = function( s ) {
                                        # notice that y.per.gen is external to convert.time, so it can change.
                                        # Time can be given as y, gen, or just a number (Then it is in units of 4Ne)
                                        # it can be specified as "k" or "m" to multiply by 1e3 or 1e6.
        if( !is.na(s) ) {
            if( grepl("y$",s, ignore.case=T ) )
                t.mult =  1/( 4*Ne * y.per.gen )
            else if( grepl("g(en|)$",s, ignore.case=T ) )
                t.mult =  1/( 4*Ne )
            else
                t.mult = 1
            
            m = 1
            if( grepl("k",s, ignore.case=T) )
                m = 1e3 
            if( grepl("m",s, ignore.case=T) )
                m = 1e6 
            s = gsub("([0-9.+e-]*).*$","\\1",s, ignore.case=T ) # Just the numeric part
            event.time = as.numeric( s ) * t.mult * m
                                        #			print(c(t=event.time, Ne=Ne, t.mult=t.mult,m=m,Ne=Ne))
        } else {
            event.time = NA
        }
        event.time
    }


    pops=c()   # This is a mapping from the population name to the current number in ms that it is given
               # As arguments are processed, this array will change, so it is time dependent
    rec.rate = NA
    win=NA
    mu=NA

    hist=lapply(hist, correct.names )

    # Read the times of the events, and then order events by the time argument.
    times = as.numeric( sapply(hist,function(x) { 
        convert.time(x["t"])
    }))
    o=order(times, na.last=F)
    hist=hist[o]
    times=times[o]
    
    res = list( c("ms","0",as.integer(rep)) )
    print(res)
    for(i in 1:length(hist) ) {
    	event.time=1
        arg= hist[[i]]

        if( !is.na(arg["t"]) ) 
            event.time = convert.time( arg["t"])

        switch( arg["cmd"],

               
               split={
                   splitP = arg["pop"]

                   if( is.na( pops[splitP] ) ) {
                       stop( "I can't split population",splitP,"it doesn't exist")
                   }
                   
                   rightP = arg["to"]
                   leftP = arg["and_to"]
                   print( c(left=leftP, right=rightP))

                   if( !is.na(pops[rightP]) )
                       stop("I am supposed to split",splitP,"to",rightP,"and",leftP,"but",rightP,"already exists")
                   
                   if( !is.na( leftP ) )
                       pops[ leftP ] = pops[ splitP ]   # the split pop has a new name, but keeps same number
                   
                   
                   pops[ rightP ] = max(pops) +1   # generate a new pop number for the splitting pop.
                   
                   res=c( res, list( c("-es", t=event.time, pops[splitP], arg["p"] ) ) )
               },
               join={
                   if( is.na( arg["pop"] ) ) stop("no pop argument for join")
                   if( is.na( arg["to"] ) ) stop("no 'to' argument for join")
                   
                   if( is.na( pops[ arg["pop"] ] ) ) stop("population ",arg["pop"],"is unknown in join")
                   if( is.na( pops[ arg["to"] ] ) ) stop("population ",arg["to"],"is unknown in join")
                   
                   if( !is.na( arg["as"] ))
                       pops[ arg["as"] ] = pops[ arg["pop"] ]
                   ##
                   
                   res = c( res, list( c("-ej", t=event.time, pops[ arg["to"] ] , pops[arg["pop"]] ) ) )
               },
               size={
                   p1 = arg[ grep("^pop",names(arg)) ]
                   s1 = as.numeric(arg[ grep("^size",names(arg)) ])
                   if( length( p1 ) ==0 ) stop("no pop for size")
                   if( length( s1) != length(p1) ) stop("not enough sizes in cmd size")
                   
                   
                   if( sum( is.na( pops[ p1 ] ) ) ) stop( "pop", p1[is.na(pops[p1])],"unknown")
                   
                   if( arg["t"]==0 & sum(pops[ p1]==1)>0 ) {
                       i = which(pops[p1]==1)[1]
                       Ne = s1[i]
                       t.mult = 1/( 4*Ne* y.per.gen )
                   }
                   res = c( res, as.list( paste("-en",event.time, pops[ p1], s1/Ne) ) )
               },
               migrate={
                   if( is.na( arg["from"] ) ) stop("no pop for migrate")
                   if( is.na( arg["to"] ) ) stop("no pop for migrate")
                   if( is.na( arg["rate"] ) ) stop("no size in cmd size")
                   
                   if( is.na( pops[ arg["pop"] ] ) ) stop("population ",arg["pop"],"is unknown in size")
                   
               },
               grow={
                   
                   if( is.na( arg["rate"] ) ) {
                       if( is.na(arg["t2"])) stop("no growth rate and no t2")
                       if( is.na(arg["n2"])) stop("no growth rate and no n2")
                       if( is.na(arg["n"])) stop("no growth rate and no n")
                       g.n = as.numeric( arg["n"])
                       g.n2 = as.numeric( arg["n2"])
                       g.t2 = convert.time( arg["t2"])
                       g.rate = (1/(g.t2-event.time))*log(g.n/g.n2)
                       arg["rate"] = as.character(g.rate)
                   }
                   if( is.na( arg["t"] ) ) {
                       res = c( res, list( c("-G", arg["rate"] ) ) )
                   } else if( is.na( arg["pop"]) ) {
                       res = c( res, list( c("-eG", t=event.time, arg["rate"])  ) )
                   } else {
                       if( is.na( pops[ arg["pop"] ] ) ) stop("population ",arg["pop"],"is unknown in grow")
                       
                       res = c( res, list( c("-eg", t=event.time, pops[ arg["pop"] ], arg["rate"] ) ))
                   }
               },
               rec.rates={
                   if( (length(arg)-1) %% 3 != 0 ) stop("number of arguments to rec.rate has to be divisible by 3")
                   n = (length(arg)-1)/3
                   i=which(sapply(res,"[",1)=="-v")
                   if(length(i) > 0 ) {
                       res[[i]][2] = as.numeric(res[[i]][2])+n
                       res[[i]] = c(res[[i]],arg[-1] )
                   } else {
                       res = c( res, list( c("-v",n,arg[-1]) ) )
                   }
               },
               gconv.rate={
                   if( (length(arg)-1) %% 3 != 0 ) stop("number of arguments to gconv.rate has to be divisible by 3")
                   n = (length(arg)-1)/3
                   i=which(sapply(res,"[",1)=="-V")
                   if(length(i) > 0 ) {
                       res[[i]][2] = as.numeric(res[[i]][2])+n
                       res[[i]] = c(res[[i]],arg[-1] )
                   } else {
                       res = c( res, list( c("-V",n,arg[-1]) ) )
                   }
               },
               sample={
                   if( (length(arg)-1) %% 2 != 0 ) stop("number of arguments to sample has to be divisible by 2")
                   n = (length(arg)-1)/2
                   i=which(sapply( res, "[", 1) =="-I") # is there already a -I argument?
                   if(length(i) > 0 ) {
                       prev.n = as.numeric( res[[i]][2] )        # How many did we have? 1st argument to -I.    
                       pops[ arg[ (1:n)*2 ] ] = prev.n + 1:n 
                       res[[i]][2] = prev.n + n
                       names( arg )[-1][(1:n)*2] = arg[-1][(1:n)*2-1]
                       res[[i]] = c(res[[i]],arg[-1][(1:n)*2] )
                       res[[1]][2] = sum( as.numeric(res[[i]][-(1:2)]) ) 
                   } else {
                       pops[ arg[ (1:n)*2 ] ] = 1:n
                       names( arg )[-1][(1:n)*2] = arg[-1][(1:n)*2-1]
                       res = c( res, list( c("-I",n,arg[-1][(1:n)*2]) ) )
                       res[[1]][2] = sum( as.numeric(arg[-1][(1:n)*2] ))
                   }
               },
               generation={
                   y.per.gen = as.numeric( arg["length"] )
                   t.mult = 1/(4*Ne* y.per.gen)
               },
               mut = {
                   mu = arg["rate"]
               },
               rec = {
                   rec.rate = arg["rate"]
               },
               window = {
                   win = arg["length"]
               }
               )
        
    }

    
    
    print(pops)
    
    if( !is.na( rec.rate ) ) {
        if( grepl( "[mM][bB]/[mM]$", rec.rate ) ) 
            rec.rate = 1e-6/as.numeric( gsub("[mM][bB]/[mM]$","",rec.rate) ) 
        if( grepl( "[kK][bB]/[mM]$", rec.rate ) ) 
            rec.rate = 1e-3/as.numeric( gsub("[kK][bB]/[mM]$","",rec.rate) ) 
        if( grepl( "[Bb]/[mM]$", rec.rate ) ) 
            rec.rate = 1/as.numeric( gsub("[Bb]/[Mm]$","",rec.rate) ) 

        if( grepl( "[mM][bB]/c[mM]$", rec.rate ) ) 
            rec.rate = 1e-8/as.numeric( gsub("[mM][bB]/c[mM]$","",rec.rate) ) 
        if( grepl( "[kK][bB]/c[mM]$", rec.rate ) ) 
            rec.rate = 1e-5/as.numeric( gsub("[kK][bB]/c[mM]$","",rec.rate) ) 
        if( grepl( "[Bb]/c[mM]$", rec.rate ) ) 
            rec.rate = 1e-2/as.numeric( gsub("[Bb]/c[Mm]$","",rec.rate) ) 

        if( grepl( "c[mM]/[mM][bB]$", rec.rate ) ) 
            rec.rate = as.numeric( gsub("c[mM]/[mM][bB]$","",rec.rate))/1e8  
        if( grepl( "[mM]/[mM][bB]$", rec.rate ) ) 
            rec.rate = as.numeric( gsub("[mM]/[mM][bB]$","",rec.rate))/1e6 


        rec.rate = as.numeric( rec.rate )
    }
    if( grepl("[mM]$",win) ) {
  	if( is.na( rec.rate ) ) stop("can't determine window size in Morgan without rec.rate")
  	if( grepl( "c[mM]$",win) ) {
            win=gsub("c[mM]$","",win)
            morgan = as.numeric(win)*0.01
                                        # rec.rate - per base. rec.rate*win = morgan -> win = morgan/rec.rate
  	} else {
            win=gsub("[mM]$","",win)
            morgan = as.numeric( win ) 
  	}
  	win = round(morgan / rec.rate)
    } 
    if( !is.na( rec.rate) ) {
        res = c(res,list(c("-r",4*Ne*as.numeric(rec.rate)*as.numeric(win), as.integer(win))))
    }
    
    if( !is.na( mu ) ) {
        res=c(res,list(c("-t",4*Ne*as.numeric(mu)*as.numeric(win))))
    }
    i=sapply( res, "[",1)=="-v"
    res=c(res[!i],res[i])
    if( tree ) 	
        res = c( res, list( "-T") )
    res
}	


# Quicker read.lines.
my.read.lines <- function( fname, buf.size=5e7 ) {
    s = file.info( fname )$size
    in.file = file( fname, "r" )
    buf=""
    res = list()
    i=1
    cat("starting\n") ;
    while( s > 0 ) {
        n = min( c( buf.size, s ) )
        buf = paste(buf, readChar( in.file, n ),sep="" )
        
        s = s - n
        r = strsplit( buf, "\n", fixed=T, useBytes=T)[[1]]
        n=nchar(buf)
        if( substr(buf,n,n)=="\n" ) {
            res[[i]] = r
            buf = ""
        } else {
            res[[i]] = head(r,-1)
            buf = tail(r,1)
        }
        i=i+1
    }
    close( in.file )
    c( unlist(res), buf )
}


fast.read.ms <- function( fname,pos=T,tree=T ) {
    cat(as.character(Sys.time()),"reading...\n")
    a=my.read.lines(fname)
    com=a[1]
    cat(as.character(Sys.time()),"read\n")
    n=as.numeric( gsub("^\\S*\\s(\\d+)\\s.*","\\1",a[1]) )
    a=a[-(1:2)]
    b=a[grepl("^[01]",a,perl=T)]
    bm=matrix(b,nrow=n)
    bb=apply(bm,1,paste,collapse="",sep="")
    bbb=strsplit(bb,"",fixed=T)
    M=matrix(as.integer(unlist(bbb)),ncol=n)
    cat(as.character(Sys.time()),"mat ready\n")
    if( pos ) {
        
        pos = a[grepl("^positions:",a,perl=T) ]
        if( length(pos) > 0 ) {
            pos = sub( "^positions: ","",pos,perl=T)
            pos = strsplit(pos," ",fixed=T)
            n=lapply(pos,length)
            pos = as.numeric( unlist(pos) ) + rep( (1:length(pos))-1, times = n )
        }
        cat("pos ready\n") 
        
    }
    cat(as.character(Sys.time()),"pos ready\n")
    if( tree ) {
        tree = a[ grepl( "^\\[" ,a,perl=T) ]
        i = regexpr("^\\[\\d*",tree,perl=T)
        t.len = as.numeric(substr( tree, i+1, attributes(i)$match.length+i-1 ) )
        tree = substr( tree, attributes(i)$match.length+i+1, nchar(tree) )
        attributes(tree)$len = t.len
    }
    cat(as.character(Sys.time()),"\n")
    list(pop=M,pos=pos,tree=tree,command=com)
}

p <- function(...) {
    paste(...,sep="")
}


make.tab <- function( x1 ) {
  y1 = ( abs(x1[,1]-x1[,3]) -abs(x1[,2]-x1[,3]) ) [x1[,2]!=x1[,1]]
  table( cut( y1, seq(-1.05,1.05,by=0.1) ) )
}

calc.rat <- function( x.count, norm.col = dim(x.count)[2] ) {
  x=t( t( x.count )/colSums( x.count ) ) #Normalize for each B score
  x/x[,norm.col] # Divide by nongen
}

middle.interval <- function(y) {
  x1 =gsub(
    "[(]([-]*[0-9.]*)[,]([-]*[0-9.]*).*.*", "\\1",
    rownames(y))
  x2 =gsub( "[(]([-]*[0-9.]*)[,]([-]*[0-9.]*).*.*",
    "\\2",
    rownames(y))
  ( as.numeric( x1 ) + as.numeric(x2) ) / 2
}
