# Supplementary material for: Human adaptation and population differentiation in the light of ancient genomes
Source: Nat Commun. 2016 Mar 18;7:10775. doi: 10.1038/ncomms10775 (PMC4802047; doi:10.1038/ncomms10775)
Supplement: Supplementary Data 3 — Zip archive containing the shell and R code used for all major analyses. A tarball is also available on our website (https://bioinf.eva.mpg.de/download/PopDiff_aDNA_study/). [file ncomms10775-s4.zip › key_public_code/files/simulations/simulations_present_day_Afr_nonAfr_ancUI.r]

source("files/simulations/functions_simulations.r")
window="0.002cM" # corresponds to 2k
ms="/usr/local64/bin/ms"
add.arg=c("-p",12)

resfile = "qres.tsv"

args <- commandArgs(TRUE)
UIsize <- as.numeric(args[1])

Ust.run = function(b.score) list(
  c( "generation", 25 ),
  c( "sample", "Afr", 180, "Eur", 180, "Asia", 180),
  c( "size", t=0, "Afr", 14e3 * b.score, "Eur", 33.8e3* b.score, "Asia",45.3e3* b.score ),

  c("grow", t=0, "Eur", n=33.8e3* b.score, n2=1032* b.score, t2="2000gen"), # Grow from 1032 to 33,800 for 2000 gen 
  c("grow", t=0, "Asia", n=45.3e3* b.score, n2=550* b.score, t2="2000gen"), # Grow from 550 to 45,300  for 2000 gen 


  c( "sample", "Ust1", 1, "Ust1b", 1),               # All these are just for branch short.
  c( "sample", "Ust2", 1, "Ust2b", 1),               # "
  c( "size", t=0, "Ust1", 1e-6, "Ust1b", 1e-6 ),     # "
  c( "size", t=0, "Ust2", 1e-6, "Ust2b", 1e-6 ),     # "
  c( "join", t="1800gen", "Ust1", "Ust1b", as="Ust1"), # "
  c( "join", t="1800gen", "Ust2", "Ust2b", as="Ust2"), # Branch short starts 1800 gen ago

  c( "size", t="1800.01gen", "Ust1", UIsize* b.score ),  # Also for branch short. NeUI == UIsize
  c( "size", t="1800.01gen", "Ust2", UIsize* b.score ),  # "
  c( "join", t="1800.1gen", "Ust1", "Ust2", as="Ust"), # "
  c( "size", t="1800.2gen", "Ust", UIsize* b.score ),    # Ust Ishim pop size is UIsize

  c( "sample", "Altai1", 1, "Altai1b", 1),                  # Branch short for Altai
  c( "sample", "Altai2", 1, "Altai2b", 1),                  #
  c( "size", t=0, "Altai1", 1e-6, "Altai1b", 1e-6 ),        #
  c( "size", t=0, "Altai2", 1e-6, "Altai2b", 1e-6 ),        #
  c( "join", t="2400gen", "Altai1", "Altai1b", as="Altai1"),  # Altai branch short is 2400 gen
  c( "join", t="2400gen", "Altai2", "Altai2b", as="Altai2"),  #
    
  c( "size", t="2400.01gen", "Altai1", 2.5e3* b.score ),      # Also for branch short 
  c( "size", t="2400.01gen", "Altai2", 2.5e3* b.score ),      # "
  c( "join", t="2400.1gen", "Altai1", "Altai2", as="Altai"),  # "
  c( "size", t="2400.2gen", "Altai", 2.5e3* b.score ),        # Altai pop size is 2500

  c( "join", t="2000.1gen", "Asia", "Eur", as="OOA"),         # 2000 gen ago Asia and Eur pops split from OOA pop.
  c( "size", t="2000.2gen", "OOA", 1.86e3* b.score ),         # Which at that point had a size of 1,860
  c( "join", t="2000.3gen", "OOA", "Ust", as="OOA"),          # 2000 gen ago UI split from OOA pop.
  c( "size", t="2000.4gen", "OOA", 1.86e3* b.score ), 
  
  c( "split", t="2500gen", "OOA", "Admix", p=0.97),          # Admixing NT pop joined OOA 2500 gen ago
  c( "size", t="2500.1gen", "Admix", 2.5e3* b.score ),
  c( "size", t="2500.1gen", "OOA", 1.86e3* b.score ),

  
  c( "join", t="3000gen", "Afr","OOA", as = "modern"),      # OOA split from Afr 3000 gen ago
  c( "size", t="3000.1gen", "modern", 14e3* b.score ),      # At that point pop size is 14,000

  c( "join", t="4000gen", "Altai", "Admix", as="NT"),       # Altai split from admixing pop 4000 gen ago.
  c( "size", t="4000.1gen", "NT", 2.5e3* b.score ),

  c("size", t="6000gen", "modern", 7.3e3* b.score),        # 6000 gen ago modren humans where 7,000
  c( "join", t="12000gen", "modern","NT"),                 # 12000 gen ago split from NT
  c( "size", t="12000.1gen", "modern", 10e3* b.score ),    # 12000 gen ago pop size was 10,000
  c("window", window ),
  c("mut",2.36e-8),  c("rec","1Mb/cM")
)


run = function( b.score=1, run.index=3, rep=5 ) {
    x=run.coalescentMS.new( rep = rep, run=Ust.run(b.score),
                            command = ms, seed = c(42+run.index, 43+run.index, 44+run.index),
                            tmp="/tmp", tree = F, add.args = add.arg          )

    i=which(sapply( x$ms.a, "[", 1) =="-r") # find the -r argument

    win.size = as.numeric( x$ms.a[[i]][3] ) # get from it the window size

    rownames(x$pop) = ( (x$pos +( run.index-1 ))*win.size )   # Calculate locations. 

    i =( x$pop[,"Altai1.1"] != x$pop[,"Altai1b.1"] ) |
       ( x$pop[,"Altai2.1"] != x$pop[,"Altai2b.1"] ) |
       ( x$pop[,"Ust1.1"]   != x$pop[,"Ust1b.1"]   ) |
       ( x$pop[,"Ust2.1"]   != x$pop[,"Ust2b.1"]   )    # Sites where mutations happened
                                                        # while bone was in the ground

    j=!grepl("b.1$",colnames(x$pop))
    res=x$pop[ !i, j ]                                  # Do branch shortening, and remove
                                                        # helper individuals for branch
                                                        # shortening

    pop= gsub( "([a-zA-Z]*).*","\\1",colnames( res) )
    res=sapply( names( table(pop) ), function(i) rowSums( res[,pop==i] ) )
    t( t(res)/apply(res,2,max) )
}


## run ms for AFR and EUR model
Bs = c(0.8,0.85,0.9,0.95,1)
res=lapply(1:20, function(i) {
  lapply(1:20, function(j) {
    x=sapply( Bs, function(B) {
      x1=run( B, rep=1000, run.index=i*1000+j*3 ) # run ms
      x1=x1[ (x1[,"Eur"] > 0 & x1[,"Eur"] < 1) | (x1[,"Afr"] > 0 & x1[,"Afr"] < 1) , ] # keep sites variable between AFR and EUR 
      y1=( abs(x1[,"Afr"]-x1[,"Ust"])-abs(x1[,"Eur"]-x1[,"Ust"]) ) # calculate DAnc
      table( cut( y1,  seq(-1.0005,1.0005,by=0.10005) ) ) # bin results
    } )
    colnames(x) = Bs
    
    x
  } )
} )

## compress results and calculate enrichment
res2 = lapply(res,function(x) Reduce("+",x) )
res3 = Reduce("+",res2)
y = calc.rat( res3 )

## -> Plotting/saving y

## run ms for AFR and ASI model
res=lapply(1:20, function(i) {
  lapply(1:20, function(j) {
    x=sapply( Bs, function(B) {
      x1=run( B, rep=1000, run.index=i*1000+j*3 )
      x1=x1[ (x1[,"Asia"] > 0 & x1[,"Asia"] < 1) | (x1[,"Afr"] > 0 & x1[,"Afr"] < 1) , ] # keep sites variable between AFR and EUR 
      y1=( abs(x1[,"Afr"]-x1[,"Ust"])-abs(x1[,"Asia"]-x1[,"Ust"]) ) # calculate DAnc
      table( cut( y1,  seq(-1.0005,1.0005,by=0.10005) ) ) # bin results
    } )
    colnames(x) = Bs
    
    x
  } )
} )

## compress results and calculate enrichment
res2 = lapply(res,function(x) Reduce("+",x) )
res3 = Reduce("+",res2)
y = calc.rat( res3 )

## -> Plotting/saving y
