# Supplementary material for: Human adaptation and population differentiation in the light of ancient genomes
Source: Nat Commun. 2016 Mar 18;7:10775. doi: 10.1038/ncomms10775 (PMC4802047; doi:10.1038/ncomms10775)
Supplement: Supplementary Data 3 — Zip archive containing the shell and R code used for all major analyses. A tarball is also available on our website (https://bioinf.eva.mpg.de/download/PopDiff_aDNA_study/). [file ncomms10775-s4.zip › key_public_code/files/simulations/simulations_present_day_Afr_nonAfr_ancUI_ancBE_ancEUR_alleleProportions.r]

source("files/simulations/functions_simulations.r")
window="0.002cM" # corresponds to 2k
ms="/usr/local64/bin/ms"
add.arg=c("-p",12)

args <- commandArgs(TRUE)
UIsize <- as.numeric(args[1])
BEsize <- as.numeric(args[2])
LBsize <- as.numeric(args[3])
STGsize <- as.numeric(args[4])

Ust.run = function(b.score) list(
  c( "generation", 25 ),
  c( "sample", "Afr", 180, "Eur", 180, "Asia", 180),
  c( "size", t=0, "Afr", 14e3 * b.score, "Eur", 33.8e3* b.score, "Asia",45.3e3* b.score ),

  c("grow", t=0, "Eur", n=33.8e3* b.score, n2=20280* b.score, t2="280gen"), # Growth
  c("grow", t=0, "Asia", n=45.3e3* b.score, n2=550* b.score, t2="2000gen"), # Grow from 550 to 45,300  for 2000 gen 

  ## Ust-Ishim
  c( "sample", "Ust1", 1, "Ust1b", 1),               # All these are just for branch short.
  c( "sample", "Ust2", 1, "Ust2b", 1),               # "
  c( "size", t=0, "Ust1", 1e-6, "Ust1b", 1e-6 ),     # "
  c( "size", t=0, "Ust2", 1e-6, "Ust2b", 1e-6 ),     # "
  c( "join", t="1800gen", "Ust1", "Ust1b", as="Ust1"), # "
  c( "join", t="1800gen", "Ust2", "Ust2b", as="Ust2"), # Branch short starts 1800 gen ago

  c( "size", t="1800.1gen", "Ust1", UIsize * b.score ),  # Also for branch short. NeUI == 1860
  c( "size", t="1800.1gen", "Ust2", UIsize * b.score ),  # "
  c( "join", t="1800.2gen", "Ust1", "Ust2", as="Ust"), # "
  c( "size", t="1800.3gen", "Ust", UIsize * b.score ),    # Ust Ishim 

  ## Altai Neanderthal
  c( "sample", "Altai1", 1, "Altai1b", 1),                  # Branch short for Altai
  c( "sample", "Altai2", 1, "Altai2b", 1),                  #
  c( "size", t=0, "Altai1", 1e-6, "Altai1b", 1e-6 ),        #
  c( "size", t=0, "Altai2", 1e-6, "Altai2b", 1e-6 ),        #
  c( "join", t="2400gen", "Altai1", "Altai1b", as="Altai1"),  # Altai branch short is 2400 gen
  c( "join", t="2400gen", "Altai2", "Altai2b", as="Altai2"),  #
    
  c( "size", t="2400.01gen", "Altai1", 2.5e3* b.score ),      # Also for branch short 
  c( "size", t="2400.01gen", "Altai2", 2.5e3* b.score ),      # "
  c( "join", t="2400.1gen", "Altai1", "Altai2", as="Altai"),  # "
  c( "size", t="2400.2gen", "Altai", 2.5e3* b.score ),        # Altai pop size is 2500

  ## Loschbour
  c( "sample", "LB1", 1, "LB1b", 1),                  # Branch short for LB
  c( "sample", "LB2", 1, "LB2b", 1),                  #
  c( "size", t=0, "LB1", 1e-6, "LB1b", 1e-6 ),        #
  c( "size", t=0, "LB2", 1e-6, "LB2b", 1e-6 ),        #
  c( "join", t="320gen", "LB1", "LB1b", as="LB1"),  # LB branch short is 320 gen
  c( "join", t="320gen", "LB2", "LB2b", as="LB2"),  #
    
  c( "size", t="320.1gen", "LB1", 18.78e3* b.score ),      # EUR exp growth since BN 1900g - 320g = 1580g, size = 1032*b^1580 ~18780
  c( "size", t="320.1gen", "LB2", 18.78e3* b.score ),      # "
  c( "join", t="320.2gen", "LB1", "LB2", as="LB"),  # "
  c( "size", t="320.2gen", "LB", 18.78e3* b.score ),        # 
  
  ## Stuttgart (LBK)
  c( "sample", "STG1", 1, "STG1b", 1),                  # Branch short for STG
  c( "sample", "STG2", 1, "STG2b", 1),                  #
  c( "size", t=0, "STG1", 1e-6, "STG1b", 1e-6 ),        #
  c( "size", t=0, "STG2", 1e-6, "STG2b", 1e-6 ),        #
  c( "join", t="280.2gen", "STG1", "STG1b", as="STG1"),  # STG branch short is 280 gen
  c( "join", t="280.2gen", "STG2", "STG2b", as="STG2"),  #
    
  c( "size", t="280.3gen", "STG1", 20.28e3* b.score ),      # EUR exp growth since BN 1900g - 280g = 1620g, size = 1032*b^1650 ~20280
  c( "size", t="280.3gen", "STG2", 20.28e3* b.score ),      # "
  c( "join", t="280.4gen", "STG1", "STG2", as="STG"),  # "
  c( "size", t="280.4gen", "STG", 20.28e3* b.score ),        # 

  ## HG (Eur) and FAR admix/split
  c( "split", t="280gen", "Eur", "Far", p=0.5),          # Eur splits 50/50 into Farmers and HG (Eur)
  c( "size", t="280.1gen", "Far", 20.28e3* b.score ),
  c( "size", t="280.1gen", "Eur", 20.28e3* b.score ),

  ## STG joins Far and size/exp. growth reset
  c( "join", t="280.5gen", "Far", "STG", as="Far"),  # STG joins Farmers
  c( "size", t="280.5gen", "Far", 20.28e3* b.score ),        # Farmers pop size is 20280
  c("grow", t="280.5gen", "Far", n=20.28e3* b.score, n2=STGsize* b.score, t2="1900gen"), # EUR exponential growth continues

  ## HG (Eur) continues growth till LB joins and re-continues growth
  c("grow", t="280.5gen", "Eur", n=20.28e3* b.score, n2=18780* b.score, t2="320gen"), # continue growth till LB joins
  c( "join", t="320.3gen", "Eur", "LB", as="Eur"),  # LB joins
  c( "size", t="320.4gen", "Eur", 18780* b.score ),        # HG size reset
  c("grow", t="320.5gen", "Eur", n=18780* b.score, n2=LBsize* b.score, t2="1900gen"), # continue growth after LB joins
 
  ## Basal Eurasions: branch of basal eurasian from Farmers before EUR BN/EXP
  c( "split", t="1900.1gen", "Far", "BaEu", p=0.56),          # Eur splits 56/44 into Farmers and BasalEurasians (Lazaridis et al)
  c( "size", t="1900.2gen", "Far", STGsize* b.score ),           # inferred Far Ne
  c( "size", t="1900.2gen", "BaEu", BEsize * b.score ),        # BaEu Ne

  ## Bottlenecks/Expansions/Constant in HG (Eur) and/or Farmers from 1900 till 2000 (Eurasia merge)
  c( "size", t="1900.3gen", "Eur", LBsize* b.score ),        # LB Ne
  c( "size", t="1900.3gen", "Far", STGsize* b.score ),        # STG Ne

  ## put the sizes back after 100g
  c( "size", t="2000gen", "Eur", 1032* b.score ),        # based on Gravel et al. 
  c( "size", t="2000gen", "Far", 1032* b.score ),        # based on Gravel et al.
  
  ## join Farmer and HG (Eur) to one European population
  c( "join", t="2000.3gen", "Eur", "Far", as="Eur"),  
  c( "size", t="2000.4gen", "Eur", 1032* b.score ),        # based on Gravel et al.

  ## OOA pop demography
  c( "join", t="2000.5gen", "Asia", "Eur", as="OOA"),          # 2000 gen ago Asia and Eur pops split from OOA pop.
  c( "size", t="2000.6gen", "OOA", 1.86e3* b.score ),        # Which at that point had a size of 1,860

  c( "join", t="2000.7gen", "OOA", "Ust", as="OOA"),                   # Ust Ishim split from Asia branch 2000 gen ago
  c( "size", t="2000.8gen", "OOA", 1.86e3* b.score ),           # joined size is based on OOA


  ## Basal Eurasions: join basal eurasians with OOA
  c( "join", t="2300.1gen", "OOA", "BaEu", as="OOA"),          # join at 2300g ago
  c( "size", t="2300.2gen", "OOA", 1.86e3* b.score ),            # put OOA size again to 1.86e3

  
  c( "split", t="2500gen", "OOA", "Admix", p=0.97),          # Admixing NT pop joined OOA 2500 gen ago
  c( "size", t="2500.1gen", "Admix", 2.5e3* b.score ),
  c( "size", t="2500.1gen", "OOA", 1.86e3* b.score ),

  
  c( "join", t="3000gen", "Afr","OOA", as = "modern"),      # OOA split from Afr 3000 gen ago
  c( "size", t="3000.1gen", "modern", 14e3* b.score ),      # At that point pop size is 14,000

  c( "join", t="4000gen", "Altai", "Admix", as="NT"),       # Altai split from admixing pop 4000 gen ago.
  c( "size", t="4000.1gen", "NT", 2.5e3* b.score ),

  c("size", t="6000gen", "modern", 7.3e3* b.score),        # 6000 gen ago modren humans where 7,000
  c( "join", t="12000gen", "modern","NT"),                 # 12000 gen ago split from NT
  c( "size", t="12000.1gen", "modern", 10e3* b.score ),    # 12000 gen ago pop size was 10,000
  c("window", window ),
  c("mut",2.36e-8),  c("rec","1Mb/cM")
)


run = function( b.score=1, run.index=3, rep=5 ) {
    x=run.coalescentMS.new( rep = rep, run=Ust.run(b.score),
                            command = ms, seed = c(42+run.index, 43+run.index, 44+run.index),
                            tmp="/tmp", tree = F, add.args = add.arg          )

    i=which(sapply( x$ms.a, "[", 1) =="-r") # find the -r argument

    win.size = as.numeric( x$ms.a[[i]][3] ) # get from it the window size

    rownames(x$pop) = ( (x$pos +( run.index-1 ))*win.size )   # Calculate locations. 

    i =( x$pop[,"Altai1.1"] != x$pop[,"Altai1b.1"] ) |
       ( x$pop[,"Altai2.1"] != x$pop[,"Altai2b.1"] ) |
       ( x$pop[,"Ust1.1"]   != x$pop[,"Ust1b.1"]   ) |
       ( x$pop[,"Ust2.1"]   != x$pop[,"Ust2b.1"]   ) |
       ( x$pop[,"STG1.1"] != x$pop[,"STG1b.1"] ) |
       ( x$pop[,"STG2.1"] != x$pop[,"STG2b.1"] ) |
       ( x$pop[,"LB1.1"]   != x$pop[,"LB1b.1"]   ) |
       ( x$pop[,"LB2.1"]   != x$pop[,"LB2b.1"]   )  # Sites where mutations happened
                                                        # while bone was in the ground

    j=!grepl("b.1$",colnames(x$pop))
    res=x$pop[ !i, j ]                                  # Do branch shortening, and remove
                                                        # helper individuals for branch
                                                        # shortening

    pop= gsub( "([a-zA-Z]*).*","\\1",colnames( res) )
    res=sapply( names( table(pop) ), function(i) rowSums( res[,pop==i] ) )
    t( t(res)/apply(res,2,max) )
}


# output folder to be specified and created on server
folderPath <- "/mnt/sequencedb/PopGen/felix/ust_ishim_proj/sims/sim_3ANC_matHet_allMR/lb"
## system(paste("mkdir -p ",folderPath,sep=""))


Bs = seq(0.8,1,length=5)

res=lapply(1:20, function(i) {
      lapply(1:20, function(j) {
        x=sapply( Bs, function(B) {
          print(B)
          x1=run( B, rep=1000, run.index=i*1000+j*3 )
          y1=( abs(x1[,"Afr"]-x1[,"Ust"])
              -abs(x1[,"Eur"]-x1[,"Ust"]) )
          x1[ which(y1 <= -0.8 | y1 >= 0.8) ,]
          
        } )
        names(x)=Bs
        x
      } )
   } )


### DATA MANIPULATION
## coerce res (list of lists) into a list
out <- list()
for (i in 1:length(Bs)){ out[[paste(Bs[i])]] <- data.frame() }

for (i in 1:length(res)){
  for (j in 1:length(res[[i]]) ){
    for (n in Bs){
      out[[paste(n)]] <- rbind( out[[paste(n)]] , res[[i]][[j]][[paste(n)]]  )
    }}}

## make matrix for results
mat <- matrix(nrow=5,ncol=6); CIlow <- matrix(nrow=5,ncol=4); CIup <- matrix(nrow=5,ncol=4)
colnames(mat) <- c("STG_l","LB_l","STG_r","LB_r","N_left","N_right"); rownames(mat) <- c("0.8","0.85","0.9","0.95","1")
colnames(CIlow) <- c("STG_l","LB_l","STG_r","LB_r"); rownames(CIlow) <- c("0.8","0.85","0.9","0.95","1")
colnames(CIup) <- c("STG_l","LB_l","STG_r","LB_r"); rownames(CIup) <- c("0.8","0.85","0.9","0.95","1")
## loop over different B scores
for (b in c("0.8","0.85","0.9","0.95","1")) {
  ## assign tails to data
  statLeft <- subset( out[[b]], (abs(out[[b]][,"Afr"]-out[[b]][,"Ust"]) - abs(out[[b]][,"Eur"]-out[[b]][,"Ust"])) <= -0.8 )
  statRight <- subset( out[[b]], (abs(out[[b]][,"Afr"]-out[[b]][,"Ust"]) - abs(out[[b]][,"Eur"]-out[[b]][,"Ust"])) >= 0.8 )
  ## downsample to union of real observations (for CI)
  idx <- sample(1:nrow(statLeft), 625) # 625 union of DAnc European tail
  statLeft <- statLeft[idx,]
  idx <- sample(1:nrow(statRight), 1357) # 1357 union of DAnc African tail
  statRight <- statRight[idx,] 
  ## build matrix with allele proportions
  ## European tail
  enrLB <- sum(2*statLeft[,"LB"]) / (2*nrow(statLeft)); mat[b,"LB_l"] <- enrLB
  mat[b,"N_left"] <- 2*nrow(statLeft)
  enrSTG <- sum(2*statLeft[,"STG"]) / (2*nrow(statLeft)); mat[b,"STG_l"] <- enrSTG
  ## African tail
  enrLB <- sum(2*statRight[,"LB"]) / (2*nrow(statRight)); mat[b,"LB_r"] <- enrLB
  mat[b,"N_right"] <- 2*nrow(statRight)
  enrSTG <- sum(2*statRight[,"STG"]) / (2*nrow(statRight)); mat[b,"STG_r"] <- enrSTG
  ## get CIs via binom.test()
  CIlow[b,"STG_l"] <- binom.test( x=sum(2*statLeft[,"STG"]) , n=(2*nrow(statLeft)) , p=( sum(2*statLeft[,"STG"])/(2*nrow(statLeft)) ),conf.level =0.99)$conf.int[1]
  CIlow[b,"LB_l"] <- binom.test( x=sum(2*statLeft[,"LB"]) , n=(2*nrow(statLeft)) , p=( sum(2*statLeft[,"LB"])/(2*nrow(statLeft)) ),conf.level =0.99)$conf.int[1]
  CIlow[b,"LB_r"] <- binom.test( x=sum(2*statRight[,"LB"]) , n=(2*nrow(statRight)) , p=( sum(2*statRight[,"LB"])/(2*nrow(statRight)) ),conf.level =0.99)$conf.int[1]
  CIlow[b,"STG_r"] <- binom.test( x=sum(2*statRight[,"STG"]) , n=(2*nrow(statRight)) , p=( sum(2*statRight[,"STG"])/(2*nrow(statRight)) ),conf.level =0.99)$conf.int[1]
  CIup[b,"STG_l"] <- binom.test( x=sum(2*statLeft[,"STG"]) , n=(2*nrow(statLeft)) , p=( sum(2*statLeft[,"STG"])/(2*nrow(statLeft)) ),conf.level =0.99)$conf.int[2]
  CIup[b,"LB_l"] <- binom.test( x=sum(2*statLeft[,"LB"]) , n=(2*nrow(statLeft)) , p=( sum(2*statLeft[,"LB"])/(2*nrow(statLeft)) ),conf.level =0.99)$conf.int[2]
  CIup[b,"LB_r"] <- binom.test( x=sum(2*statRight[,"LB"]) , n=(2*nrow(statRight)) , p=( sum(2*statRight[,"LB"])/(2*nrow(statRight)) ),conf.level =0.99)$conf.int[2]
  CIup[b,"STG_r"] <- binom.test( x=sum(2*statRight[,"STG"]) , n=(2*nrow(statRight)) , p=( sum(2*statRight[,"STG"])/(2*nrow(statRight)) ),conf.level =0.99)$conf.int[2]
}

## ... plotting
