# Supplementary material for: Human adaptation and population differentiation in the light of ancient genomes
Source: Nat Commun. 2016 Mar 18;7:10775. doi: 10.1038/ncomms10775 (PMC4802047; doi:10.1038/ncomms10775)
Supplement: Supplementary Data 3 — Zip archive containing the shell and R code used for all major analyses. A tarball is also available on our website (https://bioinf.eva.mpg.de/download/PopDiff_aDNA_study/). [file ncomms10775-s4.zip › key_public_code/README.txt]

## key_public_code version 1 (Dec 2015)
## Disclaimer: This code is provided ”AS IS” without warranty of any kind.

# This file contains a short guideline of key analyses performed in the paper:
# Key et al.: "Human adaptation and population differentiation in the light of ancient genomes"
# It covers (A) simulations, (B) enrichment and, (C) allele proportion analyses presented.
# All scripts within this package contain commented code of each separate step.
# Authors of the scripts are Felix M Key (felixmkey@gmail.com), Michael Lachmann (lachmann@santafe.edu),
# and Frédéric Romagné (frederic_romagne@eva.mpg.de). No warranty 


################################################################################################################
################################################################################################################
############ (A) Simulations
################################################################################################################
################################################################################################################
# We performed a variety of ms simulations for different models:
# - 1. using two present day human populations (following Coop '09)
# - 2. present day human populations and Ust'-Ishim (DAnc enrichment analysis)
# - 3. presence of ancient European derived alleles based on DAnc statistic
# 
# We used a set of R functions which semi-automatic build the necessary ms command lines for each model.
# All R functions necessary to run a given model are located in files/simulations/functions_simulations.r.
# Successful execution of each command requires a working ms executable.
# In general (as can be taken from the scripts or manuscript):
# The parameters used are based on Gravel et al.'11, Fu et al.'14, and Lazaridis et al.'14. Further summarized in Supplementary Figure 5.
# All parameters are scaled using the inferred African Ne of 14474 (Gravel et al. '11).
# B scores are used to scale the Ne (Ne * B score), to explore background selection.
# For each analysis we combined 400 independent simulations, which seeds where kept across different B scores and even models tested. 
# Branch shortening for ancient populations is included.


################################################################################################
############ 1. using two present day human populations (following Coop '09)
################################################################################################
# We performed simulations using a model of modern human demography from Gravel et al.'11.
# Ancient individauls (Neanderthal and Ust'-Ishim) are included in the ms command as they do not interfere with the results.

# Command for entire model:
Rscript files/simulations/simulations_present_day_Afr_nonAfr.r


################################################################################################
############ 2. present day human populations and Ust'-Ishim (DAnc analysis)
################################################################################################
# To explore non-adaptive expectations of the genic/nongenic enrichment (DAnc analysis), we calculted DAnc scores for different models.
# (i): Following Fu et al. Ust'-Ishim branches off the Eurasian population. 
# The Ne of Ust'-Ishim is unknown, thus we analyse the effect of different Ne's of Ust'-Ishims 
# population size (Ne 1860 (Ne of the parental out-of-Africa population) and extreme deviations off that Ne (186 and 18600), 
# which are passed as bash variables.
# (ii): Recent evidence (Lazaridis et al. '14) suggested genetic contribution to the European gene pool
# by the so called basal Eurasian, which branch off early from the Eurasian population and join 
# again into the European farmer gene pool (Lazaridis et al.'14). Here we wanted to test if these demographic events
# influence the observed enrichments. Again, the Ne of the basal Eurasians and Ust'-Ishim is unknown, here we explore 
# for both populations the Ne of their parental Eurasian population (Ne 1860). For Loschbour and Stuttgart we use the inferred 
# Ne (400 and 483, respectively) based on heterozygosity.

# (i) command for entire model:
Rscript files/simulations/simulations_present_day_Afr_nonAfr_ancUI.r [Ne Ust'-Ishim]

# (ii) command for entire model:
Rscript files/simulations/simulations_present_day_Afr_nonAfr_ancUI_ancBE_ancEUR.r [Ne Ust'-Ishim] [Ne Basal Eurasian]


################################################################################################
############ 3. ancient European derived allele contribution based on DAnc statistic
################################################################################################
# Here we explore the expected allele proportion of both ancient Europeans under non-adaptive scenarios. To account for variation
# in Ne of the ancient (and hypothetical) populations we used two approaches.
# First (i), we used Ne's inferred based on heterozygosity observed in both ancient Europeans (Loschbour: 400 and Stuttgart: 483). The Ne of 
# basal Eurasia was kept at its parental population Ne (1860) and for Ust'-Ishim we explored again three different Ne's (186, 1860, 18600).
# Second (ii), a more agnostic approach towards Ne, where we just explored if huge differences in the Ne between both ancient European populations
# can account for our observations. Therefore, we used three different Ne's for the ancient Europeans (500, 1032, 10320), which reach unrealistic huge differences
# and explored all combinations. The Ne for Ust'-Ishim was kept at 1860, and for basal Eurasia we used 1860, and in addition explored an Ne of 500.

# The build script obtained the different Ne's from the command line,i.e. 
# Rscript files/simulations/simulations_present_day_Afr_nonAfr_ancUI_ancBE_ancEUR_alleleProportions.r [Ne Ust'-Ishim] [Ne Basal Eurasian] [Ne Loschbour] [Ne Stuttgart]

# Thus we used:
# (i)
Rscript files/simulations/simulations_present_day_Afr_nonAfr_ancUI_ancBE_ancEUR_alleleProportions.r 186 1860 400 483
Rscript files/simulations/simulations_present_day_Afr_nonAfr_ancUI_ancBE_ancEUR_alleleProportions.r 1860 1860 400 483
Rscript files/simulations/simulations_present_day_Afr_nonAfr_ancUI_ancBE_ancEUR_alleleProportions.r 18600 1860 400 483

# (ii)
for BEsize in 500 1860; do
 for HGsize in 500 1032 10320; do
  for FAsize in 500 1032 10320; do
    Rscript files/simulations/simulations_present_day_Afr_nonAfr_ancUI_ancBE_ancEUR_alleleProportions.r 1860 ${BEsize} ${HGsize} ${FAsize}
done; done; done


################################################################################################################
################################################################################################################
############ (B) Enrichment analysis for present day human populations only or with Ust'-Ishim (DAnc)
################################################################################################################
################################################################################################################
# We provide several commented functions we have used to calculate the enrichment and the confidence interval (CI using jackknife or bootstrap approaches) of a given annotation (e.g. genic, nongenic)
# in our dataset (see R_functions_key_et_al.r). We further provide a sample input file (sample.data.g.ng.tsv.gz).
# Note, that this file is provided to serve as a template. To repeat the analysis it is assumed that genome-wide data of annotation A and annotation B is available.

## Use in R:
source("files/R_functions_key_et_al.r")

data.g.ng = read.table("files/sample.data.g.ng.tsv.gz", sep="\t", header=T)

### Compute the enrichment (using the DAnc statistic)

id = "dafYRI_dafGBR_Ust"
pop1 <- strsplit(id,"_")[[1]][1]
pop2 <- strsplit(id,"_")[[1]][2]
popA <- strsplit(id,"_")[[1]][3]


## we want het sites for this population pair
ids.hets <- (data.g.ng[,pop1] > 0 | data.g.ng[,pop2] > 0 ) & ((data.g.ng[,pop1] + data.g.ng[,pop2]) < 2)
data <- data.g.ng[ids.hets, ]
data.g <- data[ which(data[,'tag'] == "g") , ]
data.ng <- data[ which(data[,'tag'] == "ng") , ]

enrich.obs <- enrichment(
                   pop1annA = data.g[,pop1],
                   pop1annB = data.ng[,pop1],
                   pop2annA = data.g[,pop2],
                   pop2annB = data.ng[,pop2],
                   popANCannA = data.g[,popA],
                   popANCannB = data.ng[,popA],
                 )
                 
                 
### Compute the CI ###

## split your genome into windows of 200kb (used for jackknife)
wdw.200kb <- window_partition_idx(data.g.ng,  window_size=200000)
## compute enrichment 1 window at a time (one could use the "parallel" library and mclapply to speed things up)
jk.lists <- lapply(1:length(wdw.200kb), function(j) jackknife_enrichment(data = data.g.ng ,pop1="dafYRI",pops2=c("dafGBR"),popANC=c("Ust"),wdws=wdw.200kb[[j]]))

## We want to get all the enrichments for a given population pair,
## extract this information from jk.lists
## subListExtract from Biobase is a nice function that does the job
library(Biobase)

jk.enrich <- subListExtract(jk.lists,id)
          
## estimate SD for each pair based on JK
outTable <- variance_jackknife_weighted(jackknifed_enrichment=jk.enrich, real_enrichment=enrich.obs)

## return the quantiles given a normal distribution of sd = the one computed from the weighted jackknife
confidence.jk = t(sapply(1:10, function(x) qnorm(c(0.025,0.975,0.005,0.995,0.0005,.9995), mean = outTable[x,2], sd = outTable[x,6])))
colnames(confidence.jk) = c("2.5%","97.5%","0.5%","99.5%","0.05%","99.95%")

## look for variation of enrichment using bootstrap method (over 10 iterations for testing purpose, performed 10,000 for analyses)
bs = bootstrap_enrichment_qsub (datafile = "files/sample.data.g.ng.rds", pops1 = "dafYRI", pops2 = c("dafGBR"), popANC=c("Ust"), test = T)

## get the CI and significance out of your bootstrap
confidence.bs = BSenrichmentBootstrap(pop1,pop2,popA,bs);


################################################################################################################
################################################################################################################
############ (C) Analysis of African and non-African DAnc tail for allele proportions present in ancient Europeans 
################################################################################################################
################################################################################################################
# We used an extended allele frequency file (sample: sample_daf_1kg_ui_ancEUR_annA.bed), that included the allele frequency of ancient European individuals. 
# A R script (getTable_ancEUR_AlleleProportion.r) calculates a table which contains the allele proportion of the different ancient individuals 
# and the different confidence intervals for the entire data or subsets (transversions, homozygous sites). 
# The resulting table was used for plotting (scripts not included).

# Sample command (excuted within files/ )
# Rscript files/getTable_ancEUR_AlleleProportion.r
